# Supplementary material for: Epigenetic Control of Translation Checkpoint and Tumor Progression via RUVBL1‐EEF1A1 Axis
Source: Adv Sci (Weinh). 2023 Apr 19;10(17):2206584. doi: 10.1002/advs.202206584 (PMC10265057; doi:10.1002/advs.202206584)
Supplement: Supplementary file 2 — Supporting Information [file ADVS-10-2206584-s002.xlsx]

## Sheet: SourceData 1
sgRNA_ID	sequence	d00_Rep_1	d00_Rep_2	d00_Rep_3	d16_Rep_1	d16_Rep_2	d16_Rep_3
sg_AANAT_i1	GCCATCTGGATAGAAGTAG	6	8	10	120	77	52
sg_AANAT_i2	TAGAAGTAGAGGCTCCCTA	0	0	0	0	0	0
sg_AANAT_i3	GGAGGTTAGAGGGAGCCGG	123	126	120	39	26	10
sg_AANAT_i4	GGGGCCTGTCCGCAGGCAC	397	395	356	1167	1028	1110
sg_AANAT_i5	ACGGGAACCAGTAAAATCC	52	43	38	105	262	74
sg_ACAT1_i1	GTCGCAGAGGGCTGAGTAT	588	655	657	1398	1608	1762
sg_ACAT1_i2	GCACAGCCATGGTCGCAGA	395	414	415	1006	972	1007
sg_ACAT1_i3	CTCCACAGGCGTAGACTAG	408	470	452	794	840	1085
sg_ACAT1_i4	GGCCTGAGCGGTGGGATCG	818	782	891	1675	1913	1868
sg_ACAT1_i5	TGGCGGCACTTCTGCGCAG	128	174	153	359	443	487
sg_ACAT2_i1	CTAGCTTGCAGGCAGCGCA	230	267	273	643	576	512
sg_ACAT2_i2	CTACGCCAACCAATGGGAG	22	13	17	45	24	39
sg_ACAT2_i3	CGGCGGCGCGGACCATCAT	226	242	233	628	593	580
sg_ACAT2_i4	CTGCCGCAGGCATTACCGA	87	91	96	235	194	252
sg_ACAT2_i5	CCGCCCGCGGCAGGCCTGT	181	186	179	328	334	443
sg_ACTB_i1	ACGGGCGGCGGATCGGCAA	43	69	75	157	57	118
sg_ACTB_i2	AAGCCCGGCCAGCCGACCG	113	147	117	61	198	141
sg_ACTB_i3	GCGTGCGCGCTGGGACTCA	1201	1226	1246	2426	2885	2596
sg_ACTB_i4	CCCATCTCCGGAGGCCCAG	234	240	231	3	62	49
sg_ACTB_i5	CGGCCACCAGAAGAGGTAG	281	293	268	700	873	833
sg_ACTL6A_i1	GCCAGTTAGCCCTTAGGGT	136	151	146	12	9	15
sg_ACTL6A_i2	CGGCGCGACTCCTACCCTA	286	307	303	6	18	6
sg_ACTL6A_i3	CCCACCTCAGGCAACAAAG	316	343	325	7	25	4
sg_ACTL6A_i4	GGGTGGCGGTGGAAGTTAA	91	91	85	0	0	0
sg_ACTL6A_i5	TTCCACCGCCACCCACCTC	71	83	80	0	0	0
sg_ACTL6B_i1	GCGCAGCGGGCACTATGAG	528	503	573	1270	1200	1175
sg_ACTL6B_i2	CAGCGGGCACTATGAGCGG	360	442	378	834	1125	1038
sg_ACTL6B_i3	TGCGCTGCTAGCGGCCCGT	168	185	155	214	497	420
sg_ACTL6B_i4	GCTGCTAGCGGCCCGTGGG	592	607	559	644	633	769
sg_ACTL6B_i5	TGATCCCGCCACCGCCCAC	214	227	198	730	511	528
sg_ACTR5_i1	ACTGGGTCCGGTGCGGCAC	205	254	245	61	45	31
sg_ACTR5_i2	GGCACGGGCGTCGCGGAAC	947	1042	1031	355	185	187
sg_ACTR5_i3	GACGCGCGCTCCAAGATGG	1053	1085	1110	297	197	226
sg_ACTR5_i4	TCCAGCACTGGGTCCGGTG	177	208	228	1	17	34
sg_ACTR5_i5	CTGGACGCGCGCTCCAAGA	247	329	255	229	149	135
sg_ADA_i1	CCGGCAGAGACCCACCGAG	201	196	179	484	528	515
sg_ADA_i2	cccagaggggtcaagtCAG	62	67	79	119	183	165
sg_ADA_i3	GCAGAGACCCACCGAGCGG	836	844	835	2286	2531	2181
sg_ADA_i4	AGCCGAGCGGCCACCGAGC	424	426	433	1004	1341	988
sg_ADA_i5	GGCCCCAGGGAAAGCCGAG	432	416	415	1171	920	1086
sg_ADAR_i1	CTGCGCGCCGGGCCCAAGA	300	262	274	444	862	644
sg_ADAR_i2	CGCACTGGAAGTGGCCCCG	297	251	282	482	773	698
sg_ADAR_i3	TCGGCACGGGAAACTCCGC	190	210	205	365	571	356
sg_ADAR_i4	GGAAGTGGCCCCGGGGCGT	407	431	457	289	209	226
sg_ADAR_i5	ATTGAACCGGAGCCATCTT	64	57	54	196	141	187
sg_ADPRH_i1	GCGCTGAGTGAGCTAATCT	412	431	426	1209	1010	1007
sg_ADPRH_i2	CCTGGTGCCCGGAATGTGG	351	383	369	997	996	934
sg_ADPRH_i3	GGCTGCTGCGGGTGGACGA	441	495	492	1058	1185	1005
sg_ADPRH_i4	ACTGGAACGCGCGAGCGAC	214	219	245	472	540	608
sg_ADPRH_i5	CACACTCGGAGAGCGCCAG	426	437	512	845	912	786
sg_ADPRHL2_i1	TCGGAAGCGCGAGAGGGAG	211	239	239	132	174	202
sg_ADPRHL2_i2	ATAAGGCCGGAGATCGCAC	426	417	467	1072	1329	1220
sg_ADPRHL2_i3	TCGGGGCGAGACGTCTATA	1	0	0	0	11	1
sg_ADPRHL2_i4	CGGCACGCCCGGGAGTGAG	407	458	395	38	45	123
sg_ADPRHL2_i5	CCCGAGCACGGGATGTTCG	137	171	153	409	398	394
sg_AEBP2_i1	GCCCCGCGCCGCCGAACCC	906	986	954	159	233	198
sg_AEBP2_i2	CGGGAGAGCTCCTCCAGGT	210	222	220	409	300	262
sg_AEBP2_i3	GTAGCGCCGAGAGCCTGGT	1039	1065	1031	2389	2428	2424
sg_AEBP2_i4	GGCGAGGCAGAGACGATGT	100	104	105	244	235	218
sg_AEBP2_i5	TCGGCCATGTCGGTGATAG	457	533	475	1193	1337	1214
sg_AFF1_i1	GCGGCGGCCGAGTGCGCAG	324	339	329	801	727	833
sg_AFF1_i2	TGCCGCGGGATCGCAAGTA	131	167	163	192	342	402
sg_AFF1_i3	GTAGCGCGTAGAAAAACAG	266	234	292	567	698	744
sg_AFF1_i4	CCGGGACTAGAGGACGGAA	74	109	86	165	186	201
sg_AFF1_i5	GGGAGCCCTCGGGGAGAAC	568	606	559	1039	904	771
sg_AICDA_i1	GACACTCTGGACACCACTA	219	232	238	550	724	821
sg_AICDA_i2	TTCTGGCCTGAGACTTGCA	28	35	30	167	157	107
sg_AICDA_i3	CCACTATGGACAGGTAAAG	6	5	5	1	16	11
sg_AICDA_i4	AAAGAGGCAGTCTTCTCGT	4	7	6	0	48	8
sg_AICDA_i5	AGCAGTACTGTACTAAAAA	0	0	0	0	0	0
sg_AIRE_i1	GGACCCGAGGCCAAGCGAG	397	343	367	1343	1022	1033
sg_AIRE_i2	GCGGTGGGTCCCGGGACAC	250	318	285	474	795	646
sg_AIRE_i3	GCGCGTGGCTCGCAGACCG	267	297	284	493	868	733
sg_AIRE_i4	GCTCGCAGACCGGGGAGAC	4	10	9	0	0	0
sg_AIRE_i5	GGTCGCGGGGGTATAACAG	320	340	326	846	810	749
sg_AKAP1_i1	CGCCTGGGCTAGCACGTGG	276	302	277	765	651	636
sg_AKAP1_i2	CTAGCACGTGGGGGAGCTG	452	462	532	464	659	433
sg_AKAP1_i3	GAGCCCGCGGGCAGACAAC	898	974	1019	2800	3010	2480
sg_AKAP1_i4	CGATCTGTCAGGAGCCCGC	61	76	50	140	103	130
sg_AKAP1_i5	AGGTGCAGAGAGGCGACCC	97	81	84	212	239	214
sg_ALG13_i1	CTGGCAGTATGGCCGGAGA	475	482	488	61	61	94
sg_ALG13_i2	TTTCCGCCTCCCTCACAGA	131	117	119	151	80	61
sg_ALG13_i3	TCAAAGCTGGTGGTCCCTA	146	166	153	3	35	13
sg_ALG13_i4	CGACGTGCGGTCCACAGGG	151	187	166	7	17	21
sg_ALG13_i5	GGCGGAGAATAGAGCGCGG	104	108	122	47	44	38
sg_ALKBH2_i1	TCCCACCACGAGGCCACCA	402	402	421	1243	1332	1364
sg_ALKBH2_i2	tggcgtgcgaattcccagg	432	387	361	1127	947	882
sg_ALKBH2_i3	gcgtggagtgcagacctct	877	886	889	2053	2375	2565
sg_ALKBH2_i4	ctagcttgcaaaaacccag	122	113	160	312	177	236
sg_ALKBH2_i5	AGGCCACCAGGGTGACTGC	257	239	225	522	692	519
sg_ALKBH3_i1	AGACTGCGGAGTGGGTCAG	144	180	172	293	514	226
sg_ALKBH3_i2	AGGTTCCGATCACAGACTG	242	259	219	6	35	65
sg_ALKBH3_i3	GCAAACCCGGTAGGACTTG	65	65	73	293	225	126
sg_ALKBH3_i4	GCGCCCGTGCAAACCCGGT	45	42	57	71	166	95
sg_ALKBH3_i5	GGGCGCGCCCGTGCAAACC	254	269	251	529	786	716
sg_APBB1_i1	CCCCGGGCCCAGATGACGG	223	234	196	664	654	558
sg_APBB1_i2	CGGGCCCAGATGACGGAGG	411	460	512	945	1402	1184
sg_APBB1_i3	CGCTGAGGGCAACAGAATG	364	424	439	1124	1245	983
sg_APBB1_i4	cgcgcggggAAGGATTCCC	681	700	675	1158	1500	1626
sg_APBB1_i5	AGGTCCGGGAAGGGGACGT	53	60	63	39	11	73
sg_API5_i1	GTTTGGAGAAGTTCCGAGG	310	279	357	468	522	453
sg_API5_i2	GCTTCCCGCCGCACTCCCC	282	318	317	344	529	497
sg_API5_i3	AGCTGGAGGTGTAATAGTG	0	0	0	0	0	0
sg_API5_i4	CGCTGTGCGCGGTGACTGG	2	3	5	2	5	4
sg_API5_i5	GCTGAGTTAGGTTACGCCA	152	160	147	332	353	199
sg_APOBEC2_i1	CTGTGACAATCTCAAAGGG	125	130	122	452	246	376
sg_APOBEC2_i2	TACCAGGAGGCCTGAAGGG	324	334	370	331	225	352
sg_APOBEC2_i3	GCACCAGTGGGCCCGGCAG	673	695	691	60	67	51
sg_APOBEC2_i4	GCAGTGAGAGTGCACCAGT	343	424	433	713	960	955
sg_APOBEC2_i5	CAGGGTAAGCCTCAGATGT	187	154	190	444	364	390
sg_APOBEC4_i1	GGTAGCCACACCTCAGCAA	591	690	670	1509	1820	1523
sg_APOBEC4_i2	GAAAGCCCTTGCTGAGGTG	404	403	434	1107	1391	1352
sg_APOBEC4_i3	CAGCAAGGGCTTTCTAACT	140	127	119	262	435	363
sg_APOBEC4_i4	TGTGAGTGGCCCCTGGACT	706	646	671	950	1552	1609
sg_APOBEC4_i5	CTCCCACGGTCCCAGTCCA	648	720	753	2047	1982	1706
sg_APPL1_i1	CCCGGCCCACGAGCACCAG	60	67	65	218	176	152
sg_APPL1_i2	GGCCCGCCCTCTCCGGCAA	843	866	860	2845	2756	2380
sg_APPL1_i3	TGCGACGGGCGGTGACCTA	116	104	132	192	440	301
sg_APPL1_i4	CGGCATCGTGGCGGAGGGA	182	182	178	90	117	86
sg_APPL1_i5	CTGCAGCCCTTGCCGGAGA	983	1079	1033	2999	2567	2775
sg_APPL2_i1	GGGCAGAGCTGTGGAACAG	539	515	467	1423	1428	1299
sg_APPL2_i2	ggccgccgcgggcACGGAG	590	642	667	0	47	27
sg_APPL2_i3	GGCGGCCGAGAGCACTCCC	33	53	50	55	161	123
sg_APPL2_i4	CAGCCCGAGAGAACCCGGT	1050	978	1060	3058	2446	2811
sg_APPL2_i5	AGCGGCGGGAGGTACCTGG	402	442	434	1012	1103	1033
sg_ARID1A_i1	CCCTTGCCTGGGAATGAGG	176	172	169	408	271	231
sg_ARID1A_i2	TTTCTCCGGCAGCAGAAAG	49	64	72	61	125	121
sg_ARID1A_i3	TTCTGCTGCCGGAGAAAGG	21	20	19	44	20	22
sg_ARID1A_i4	AAAGCGGAGAGTCACAGCG	120	128	134	179	220	255
sg_ARID1A_i5	CTCTCCGCGGACGAGACAG	170	176	205	314	116	92
sg_ARID4A_i1	GGATTGTGGCAGTAAATCG	226	209	232	512	425	427
sg_ARID4A_i2	CCTCCGTGGGCCCCCGTCC	817	856	804	810	614	675
sg_ARID4A_i3	CCCGAGGAAGCGGACGAGG	23	27	18	66	32	98
sg_ARID4A_i4	GCAGCACCACTCCCAGCCG	69	67	92	237	254	262
sg_ARID4A_i5	CCAACTGCACCGGGACCTC	1204	1192	1142	3599	3621	3285
sg_ARID4B_i1	GTCAGTCGAGTCCGGAGTG	740	771	766	1549	2080	1697
sg_ARID4B_i2	AGGAGCTCGGTCGCCGAAG	150	151	136	432	407	374
sg_ARID4B_i3	CCGAGCGGCCGCCAAACAA	276	237	295	1003	530	507
sg_ARID4B_i4	GCTCGGTCGCCGAAGCGGA	272	256	260	467	758	753
sg_ARID4B_i5	CGGAGGCGAGATCTGACCC	454	435	432	1145	1036	1212
sg_ARID5B_i1	GCGGGAAGAGGATGGATCA	154	162	138	334	405	410
sg_ARID5B_i2	GATCTCGGCGGGAAGAGGA	327	356	379	322	261	352
sg_ARID5B_i3	AGAAAGAGGAGCAGCGCCC	381	347	366	87	212	162
sg_ARID5B_i4	TGAGCTCTTGCCTCCCTTC	21	14	16	102	52	35
sg_ARID5B_i5	GAAAGGCGCCATACGATCT	439	431	413	799	1458	1043
sg_ARIH2_i1	GCTGTGGGGACGACTCTTC	155	173	157	460	502	493
sg_ARIH2_i2	GGGCCAGAGGGACCGGATT	369	367	403	866	1026	789
sg_ARIH2_i3	GAAGCAGCGCGGGCTTGAC	1035	1076	1085	2605	2895	2482
sg_ARIH2_i4	GGACCGGATTGGGGCGAAG	223	256	239	696	675	642
sg_ARIH2_i5	CAGCTCTCGGAAAGGTCAG	425	444	428	903	1109	1019
sg_ARRB1_i1	GCACGGGCACACTAACCCG	240	231	265	465	517	634
sg_ARRB1_i2	TGCGACCGTCGCGGACCAT	3	5	7	0	12	21
sg_ARRB1_i3	ACGGTCGCAGGGAGGTCCG	210	215	192	239	341	280
sg_ARRB1_i4	GGCATGCTGGCGCACACAC	438	464	452	1058	1329	1242
sg_ARRB1_i5	CAGCCGCAGAGACGCACGG	34	27	48	171	97	77
sg_ART1_i1	CCAGGACAAGGCCTAGGTA	141	174	155	666	689	460
sg_ART1_i2	AGATGTGGTGGGAACCGGA	188	169	164	120	44	15
sg_ART1_i3	CCTTGGTGACCAGTGTCAG	245	240	203	520	736	504
sg_ART1_i4	AGTGGTGCACTCCTTACCT	7	13	7	3	16	33
sg_ART1_i5	ACAGAAGCGCAGCTCCCTT	128	153	150	365	317	310
sg_ASAP1_i1	CCGAGCGCGGCGCAGGAAG	120	155	157	19	25	42
sg_ASAP1_i2	CAGTGCTCGCCCGCGGCAG	350	321	291	64	35	71
sg_ASAP1_i3	AGCGCACAGTGCTCGCCCG	25	19	26	65	62	41
sg_ASAP1_i4	CCAGCGGCCCGCCAGGTCC	619	675	643	986	1234	1380
sg_ASAP1_i5	cTTCTTCGCGCGAGAGACT	315	292	288	434	696	903
sg_ASH1L_i1	AAAGGTGGAAGGCTAAAGG	58	41	45	2	57	29
sg_ASH1L_i2	AGTGAGGGACTGGACGAGG	251	248	255	768	1054	646
sg_ASH1L_i3	AAGGGGGCAAACTGAGGGG	139	154	158	543	361	370
sg_ASH1L_i4	CTGAGGGGTAGTGAGGGAC	125	119	116	311	223	249
sg_ASH1L_i5	CTAAAGGGGGCAAACTGAG	1	2	1	0	0	0
sg_ASH2L_i1	TCACGGGCGGTGGGAGCTG	207	230	228	71	32	37
sg_ASH2L_i2	ATTCTCGCGAGAAGTCCAG	167	140	162	132	213	179
sg_ASH2L_i3	CCACCGCCCGTGAAAGGTG	81	80	76	6	0	1
sg_ASH2L_i4	CCCCTTCCGCACCTTTCAC	80	61	70	0	6	36
sg_ASH2L_i5	CTCGCGAGAAGTCCAGGGG	470	463	521	414	336	298
sg_ASXL1_i1	CTGCGTCAGTCGCCCACGG	725	725	770	2055	1954	2101
sg_ASXL1_i2	AGCTCCACGCGGGACCTCC	136	126	140	388	450	525
sg_ASXL1_i3	GCTCCGCCGGGATGGGATG	4	8	3	1	16	8
sg_ASXL1_i4	GTGCGTGCGTGTCTGCCGT	743	755	730	1854	1461	1561
sg_ASXL1_i5	GTGTGTGTGAAGAGTGAGG	107	102	92	437	275	240
sg_ASXL2_i1	GCGGCGGTAGCAGTGGCAA	333	332	339	468	475	608
sg_ASXL2_i2	AGCGGTCACATGACCGTAG	18	22	23	0	55	38
sg_ASXL2_i3	CCCAGGGACCCGGCTGAAG	370	392	407	1060	620	788
sg_ASXL2_i4	GTACAGTAAGAACCCAATA	0	0	0	0	0	0
sg_ASXL2_i5	GGCGAGGGCTACCACAGAG	237	255	256	644	551	451
sg_ASXL3_i1	CCCGGAGCTGTCACCGCAG	38	48	51	57	154	128
sg_ASXL3_i2	GGGCCGAGCGGAGCATCCC	434	448	432	159	137	118
sg_ASXL3_i3	AAGAAGAAGGACCGCACCT	212	241	236	933	992	918
sg_ASXL3_i4	GGGGCGGTACGTACCAGGC	101	100	100	268	444	228
sg_ASXL3_i5	TGCAAACATGAAAGACAAG	0	0	0	0	0	0
sg_ATAD2_i1	GCGCACGCCGAGGCCAGTA	609	692	705	1220	1363	1503
sg_ATAD2_i2	CGGAGAGAGATCCAGCTCC	317	319	298	878	930	683
sg_ATAD2_i3	AGCTTGTGGCGCCAGAATT	839	859	838	2338	2163	1933
sg_ATAD2_i4	CCTCTTGCGTAAAAGTAGG	34	37	37	56	50	171
sg_ATAD2_i5	CTCCAGGCGCTCGCAGCTC	1001	1073	1018	2925	2486	2584
sg_ATAD2B_i1	GCGAGAACGGGAGAGAAAG	279	235	305	420	360	325
sg_ATAD2B_i2	GGAGCTCGAGAGCGAGAAC	147	140	156	325	428	319
sg_ATAD2B_i3	CTCCTCAGCGGGAGCCGAG	96	126	94	165	176	191
sg_ATAD2B_i4	CTCCGCTCGGCTCCCGCTG	166	200	192	240	441	429
sg_ATAD2B_i5	GGCAGCACAGACACTCCGC	1168	1200	1200	2579	3318	2723
sg_ATAT1_i1	GGACGCGCTGTTCCCGGAG	118	124	104	110	233	218
sg_ATAT1_i2	ATGGAGTTCCCGTTCGATG	270	310	299	519	1122	982
sg_ATAT1_i3	CTGTTCCCGGAGCGGATCA	530	570	608	1455	1337	1495
sg_ATAT1_i4	CAGCACCGTGATCCGCTCC	575	641	692	1723	1533	1482
sg_ATAT1_i5	ACAGCGCGTCCACATCGAA	364	381	397	879	1011	1073
sg_ATF2_i1	CCTCTCGCGCGCTTTCCTA	270	257	265	585	742	525
sg_ATF2_i2	TCGGAGGGAGGGGTCTAAG	209	262	242	581	457	507
sg_ATF2_i3	CTCTGAACTGACCCAAGTA	221	229	270	566	468	450
sg_ATF2_i4	CGAGGTGATGGGAAACGGG	89	103	97	65	76	81
sg_ATF2_i5	AGAGAGGACGGAAGCCTGT	193	185	175	460	645	494
sg_ATM_i1	TTGAACCGGAAGCGGGAGT	241	262	280	351	402	427
sg_ATM_i2	TAGGTAGCTGCGTGGCTAA	72	79	93	157	93	78
sg_ATM_i3	GAGGAGTCAAGGGCCACTC	266	364	318	947	811	797
sg_ATM_i4	TAACGGAGAAAAGAAGCCG	40	28	33	22	19	35
sg_ATM_i5	AAGAAGCCGTGGCCGCGGG	663	708	713	382	694	543
sg_ATR_i1	CCGGGAACCCGCGTTGGCG	155	150	123	5	8	6
sg_ATR_i2	GCCCGACGGAGCCGTGTGG	122	138	120	0	0	0
sg_ATR_i3	AGACGCCGGGAACCCGCGT	29	35	39	0	0	0
sg_ATR_i4	CCACGGAGCATCTCCACAA	614	636	628	1	19	8
sg_ATR_i5	GGAAGCAAACTCTCGATCG	222	274	262	0	0	0
sg_ATRX_i1	TGCCTGGGCCCAGACCGCT	516	491	502	850	914	838
sg_ATRX_i2	GGCGCGGGGGAGCGCAGAT	561	564	628	1027	781	865
sg_ATRX_i3	GAGCCTCGGCCCAACAAAA	638	667	647	2032	1536	1445
sg_ATRX_i4	CGCTGGGGCCCATGAGACG	110	149	121	202	275	168
sg_ATRX_i5	CGGCGCAAGGCTCCGACgg	43	61	47	32	59	92
sg_ATXN3_i1	ggttcggcgtggggGCCGT	247	250	228	540	581	475
sg_ATXN3_i2	CCCCACCCAGCCCTCCGAG	210	219	189	538	474	573
sg_ATXN3_i3	GACAGCTCCCCACCGAACG	1874	2066	2099	5858	6147	5841
sg_ATXN3_i4	GCCAGGATTAGGGTAGGAG	268	294	255	834	733	937
sg_ATXN3_i5	TGACTCTAGCTAGACCCTA	9	8	7	0	21	29
sg_ATXN7_i1	CCAGGAGAGGCGGGACTAG	76	70	72	49	144	252
sg_ATXN7_i2	GGACTAGGGGTACCGAGGG	416	411	412	314	226	181
sg_ATXN7_i3	TCGGCGGGTGCGGGAAAAA	265	313	306	495	464	376
sg_ATXN7_i4	GCGGGACTAGGGGTACCGA	58	60	57	163	135	285
sg_ATXN7_i5	CCCAGCGACGCGCCCCCCT	1091	1078	1118	1411	1392	1272
sg_ATXN7L3_i1	AGCGCGTGCATCTGCCCCG	565	688	624	1444	1500	1309
sg_ATXN7L3_i2	aggcggcgacgggacaaga	249	202	226	465	387	379
sg_ATXN7L3_i3	CTGCTCGCGCCTGCTAGAA	487	478	523	921	1342	1179
sg_ATXN7L3_i4	GCAGGCGCGAGCAGTCGCT	919	989	991	2356	2361	2479
sg_ATXN7L3_i5	GCGCTCGGGCCCTTCTAGC	805	875	840	2149	1953	2179
sg_AURKA_i1	ACCGTGGGGGATATCTCAG	0	0	0	0	0	0
sg_AURKA_i2	CCACGGTCTACCCACCCGT	605	642	660	0	8	19
sg_AURKA_i3	CAGGTGGGAGCCGACGGGT	0	0	0	0	0	0
sg_AURKA_i4	TAACAAGCAGTATCCTACA	0	0	0	0	0	0
sg_AURKA_i5	CCAGGACAAGGGCCTTCTT	344	343	387	95	9	22
sg_AURKB_i1	TAGCAGTGCCTTGGACCCC	353	435	432	62	30	6
sg_AURKB_i2	GTAGGGACGATAGCAGGGC	121	105	114	5	0	17
sg_AURKB_i3	CTACGGCCGACAGACGGTA	270	242	271	0	1	2
sg_AURKB_i4	GCGCAAGGCCTGCGACAGG	210	254	227	69	27	8
sg_AURKB_i5	CTGTCGGCCGTAGGGCCAG	383	358	398	1	0	0
sg_BAZ1A_i1	ACTTCCCAGGAGCTCCGAG	233	219	270	697	493	481
sg_BAZ1A_i2	CCGAGAGGCGGGGAAGTGG	0	0	0	1	0	0
sg_BAZ1A_i3	GGCAGGACGAGAGGAGGTA	304	319	350	442	655	726
sg_BAZ1A_i4	CTGCCGCCGCCTCACAATG	839	831	814	1912	1553	1564
sg_BAZ1A_i5	CCAGGAGCTCCGAGAGGCG	30	34	35	0	96	66
sg_BAZ1B_i1	TCCTCCTCAGCAGCACCGG	520	517	575	1535	1402	1106
sg_BAZ1B_i2	CGGGCAACGGCTTCACCAG	359	382	389	632	898	823
sg_BAZ1B_i3	GTGAAGCCGTTGCCCGGAG	440	450	456	268	193	152
sg_BAZ1B_i4	CGGCCGCCGGGACCCGAAG	552	577	549	372	414	320
sg_BAZ1B_i5	ACGGCTTCACCAGCGGGAA	124	126	147	160	119	159
sg_BAZ2A_i1	CGCGCTCCGGGCGCCAGAA	467	512	539	2165	1833	1874
sg_BAZ2A_i2	GGAGCCCCGCTTTCATCCG	409	384	435	1209	1314	1132
sg_BAZ2A_i3	CTCCGGGCGCCAGAACGGG	239	312	282	639	815	744
sg_BAZ2A_i4	CCTCCCCCGCCGGCCATGT	469	477	421	1159	946	961
sg_BAZ2A_i5	GAGCCAACATGGCCGGCGG	270	287	345	870	1073	1007
sg_BAZ2B_i1	GACCGGCGAGGATAAACAG	299	340	402	1173	949	946
sg_BAZ2B_i2	GAGCCGCGAAAGAGAACGG	124	131	132	242	242	146
sg_BAZ2B_i3	ACAGCGGCGGAGGGCGAGA	152	157	149	160	167	129
sg_BAZ2B_i4	CGGCGAGGATAAACAGCGG	55	54	64	178	160	182
sg_BAZ2B_i5	CTCCGGAGTTGCTGCGTGG	474	529	548	935	1263	1106
sg_BCAS2_i1	ACGCAGACGCAGAAAACGC	210	252	216	33	39	32
sg_BCAS2_i2	TCCTCAGAATGGCGGGCAC	53	53	41	0	0	0
sg_BCAS2_i3	GTAGTAGCTATGCAGGCAA	0	0	0	0	0	0
sg_BCAS2_i4	AGGTAAGTAGTAGCTATGC	0	0	0	0	0	0
sg_BCAS2_i5	GCTGCAGCGCTGGTGGAGG	453	504	527	70	16	20
sg_BCOR_i1	GGCTCCCAGCGGCAAGGTG	500	574	471	571	813	637
sg_BCOR_i2	TCGGCGGGGCCGACCCCGA	69	66	83	109	140	191
sg_BCOR_i3	GGAGCCCGGAGGATCGCAC	199	192	172	124	463	151
sg_BCOR_i4	GTCGGCCCCGCCGAGGGGT	616	627	653	864	1066	1117
sg_BCOR_i5	GCGGCGGCAGACGGAGCCT	473	495	518	1543	1742	1351
sg_BIRC5_i1	CAGGCAGGGGGCAACGTCG	410	428	448	55	38	23
sg_BIRC5_i2	CGGGACCCGTTGGCAGAGG	958	1049	993	0	0	31
sg_BIRC5_i3	TTTGAATCGCGGGACCCGT	184	152	173	1	0	5
sg_BIRC5_i4	CAGCCTCGGCCATCTGCAA	613	705	610	24	1	5
sg_BIRC5_i5	TCGCGGGACCCGTTGGCAG	415	509	504	0	1	1
sg_BMI1_i1	GCAGAGTGGAAACTGACAC	54	77	57	45	148	107
sg_BMI1_i2	GCTGGTTGCCCATTGACAG	133	107	102	260	457	328
sg_BMI1_i3	gaggcgttggaggtcgagg	284	323	354	256	258	367
sg_BMI1_i4	GGCGAGACAATGGGGATGT	275	248	246	1024	838	846
sg_BMI1_i5	CGGCATGAGACGAGCGTGG	41	26	29	117	38	70
sg_BOP1_i1	TGGGGCATGGCGGGTTCGC	185	182	214	240	216	284
sg_BOP1_i2	GCCCGGTCGCTGTCGGAAG	663	688	666	0	13	9
sg_BOP1_i3	GCAGGATGCACAAATGGAA	81	64	76	214	141	243
sg_BOP1_i4	TCGGAAGCGGCTGTGCGGG	535	538	530	0	0	16
sg_BOP1_i5	GCCGCTTCCGACAGCGACC	0	0	0	0	0	0
sg_BPTF_i1	GGCTGAAGGCGATCCGGAG	453	537	542	659	1184	967
sg_BPTF_i2	ATGGCGGCTGAAGGCGATC	259	288	259	853	760	744
sg_BPTF_i3	CCCGGCCGACGGAAGCGGG	9	6	11	48	18	33
sg_BPTF_i4	CCCCAGTCACCGAGCGAGA	508	538	543	1002	830	955
sg_BPTF_i5	TGACTGGGGGAACCGACAG	239	262	229	16	2	12
sg_BRAF_i1	CCATCTTATAACCGAGAGC	236	211	246	195	139	158
sg_BRAF_i2	agggcgccTGGGCCACCTC	87	123	139	139	120	109
sg_BRAF_i3	GCGGGAGGCTATCAATAGG	381	378	469	282	554	541
sg_BRAF_i4	CCGAGCCTGAGGGGATTGG	209	239	269	73	75	101
sg_BRAF_i5	gggcgcAGCCGAGCCTGAG	870	909	897	452	339	339
sg_BRCA1_i1	TCGCTGAGACTTCCTGGAC	143	125	106	0	0	0
sg_BRCA1_i2	GAAGGCCTCCTGAGCGCAG	584	587	584	0	0	0
sg_BRCA1_i3	CACAGCCTGTCCCCCGTCC	1532	1670	1603	32	1	19
sg_BRCA1_i4	ACTGGAATATGCCTTGAGG	2	0	0	0	0	0
sg_BRCA1_i5	GCGCTGAGGATCAGGAAGG	663	681	747	49	177	77
sg_BRCA2_i1	GGCGCGAGCTTCTGAAACT	1378	1336	1442	375	253	166
sg_BRCA2_i2	GAGGGGACAGATTTGTGAC	155	133	133	2	72	49
sg_BRCA2_i3	GACACCCGAGGCGCAGCAG	917	957	1032	175	143	135
sg_BRCA2_i4	GCGAGCTTCTGAAACTAGG	440	503	460	204	105	95
sg_BRCA2_i5	CCGCCGCAAAAGACACCCG	172	198	175	24	27	26
sg_BRD1_i1	CCCAGCGAAGCAAACAATG	37	32	38	31	31	53
sg_BRD1_i2	TCGGCACCACAACCCCGAG	470	489	482	532	697	607
sg_BRD1_i3	ggggCTGGCTCGGACTCCA	321	321	304	414	410	357
sg_BRD1_i4	ccgccgccAAACATGGCGT	318	288	304	841	752	527
sg_BRD1_i5	CTGGCTCGGACTCCAGGGC	378	390	358	568	540	463
sg_BRD2_i1	CGACTCGAAGGCTCTGTAT	245	262	247	203	102	57
sg_BRD2_i2	TCGAAGGCTCTGTATCGGT	277	296	324	147	152	156
sg_BRD2_i3	CAGCTGAGGCGGGCAACTA	664	688	733	167	119	112
sg_BRD2_i4	GCGGCCCCGGACGACTCGA	158	166	173	127	135	107
sg_BRD2_i5	TGAGGCGGGCAACTAAGGA	174	199	185	128	25	29
sg_BRD3_i1	CGGGGCCGGCGAGCCAAAG	299	349	348	981	883	1010
sg_BRD3_i2	CGGCGAGCCAAAGAGGAgc	211	209	257	783	734	596
sg_BRD3_i3	gcgcgcccTCCCTCACGGA	1274	1289	1227	2675	3561	3044
sg_BRD3_i4	CTTGGCCTCGCGGCTccgg	386	451	464	1033	1343	1123
sg_BRD3_i5	Tccggcggccgtcccctcc	361	369	359	1008	759	1068
sg_BRD4_i1	GGTAGAAAGACGCCAGGGA	316	329	338	866	568	861
sg_BRD4_i2	TGATGGGTACAGCAAAGTG	52	57	60	304	137	67
sg_BRD4_i3	GAAGCAGTCGCCAAGACGA	327	335	347	1102	1336	1333
sg_BRD4_i4	CACAGGTAGAAAGACGCCA	383	376	348	1619	1240	1165
sg_BRD4_i5	CCTAGAAGAGCTCCACAGG	195	198	197	790	659	665
sg_BRD7_i1	gggcccgccgcccgcaccc	211	182	181	491	586	373
sg_BRD7_i2	ccccTCCTCACCCTCGTAG	303	289	289	476	535	439
sg_BRD7_i3	gATGCCCCTCTCGAGAAGA	489	533	543	1128	1077	861
sg_BRD7_i4	CAGAGACCCACCGGACCAG	637	677	631	2108	1719	1839
sg_BRD7_i5	AGGCCCAGGCCGGCGAAGG	1017	1146	1057	1955	1847	1992
sg_BRD8_i1	GACCGTCTCTCCTCAGGGT	179	179	186	74	36	43
sg_BRD8_i2	CCTAGCCTCGGATCTACAA	215	246	259	373	201	166
sg_BRD8_i3	GCCAAGATGGCGACGGGAA	237	257	243	205	133	153
sg_BRD8_i4	TCCAGACCGTCTCTCCTCA	71	70	75	0	0	0
sg_BRD8_i5	ATGAGCCAGACGGAGTAAC	172	183	168	137	173	121
sg_BRD9_i1	CCAGCGAGCTCGGCAACCT	515	532	528	1244	1271	1156
sg_BRD9_i2	CTCCCCACGGGCTCCTCGT	1195	1309	1281	2342	2740	2796
sg_BRD9_i3	ACCCCGGTCCTGGAGACTA	126	151	130	646	472	455
sg_BRD9_i4	CTCCAGGACCGGGGTGAGT	1036	1044	1013	2326	3172	2856
sg_BRD9_i5	CTGCCCACGAGGAGCCCGT	572	543	662	1230	1973	1577
sg_BRDT_i1	AGCGACTGGCAACTCACCT	446	480	468	1314	1334	1431
sg_BRDT_i2	CCATTACAACAAAAACTGG	4	5	2	0	11	5
sg_BRDT_i3	CACAAAATGAAGCGGTGCA	64	53	69	137	271	222
sg_BRDT_i4	CCTAAGGCAGCACCCCCTG	345	392	377	72	43	26
sg_BRDT_i5	GGTAATGTACCCTCCACAG	13	1	4	0	16	21
sg_BRMS1_i1	AGCCGGTACCGGCAACCAC	101	117	120	237	511	392
sg_BRMS1_i2	GCTGCCGCCGGACTCCCGT	0	0	0	0	13	0
sg_BRMS1_i3	CAGAATGGCAGCTCCTCCG	659	628	632	1329	1859	1585
sg_BRMS1_i4	CGCAGCGCCTACGGGAGTC	369	357	388	753	686	746
sg_BRMS1_i5	GGAGCCGCGCAGCGCCTAC	395	387	410	1060	1052	1197
sg_BRMS1L_i1	GCAAGCTCGGTGGCTGGGT	104	101	96	383	183	191
sg_BRMS1L_i2	AGGGGGCGAGCAAGCTCGG	311	334	387	1216	999	846
sg_BRMS1L_i3	cccgccgccgggACCCATC	56	56	56	97	135	101
sg_BRMS1L_i4	CCACCGCCGCTTCAATGAA	405	449	472	1053	959	857
sg_BRMS1L_i5	AGCGCCCAGCGACCGGTCA	582	641	592	1568	1364	1455
sg_BRPF1_i1	GGCAGCGCGAGGACAgcgg	1033	1196	1118	266	379	505
sg_BRPF1_i2	gcggcggcggagaccgtgg	212	182	207	331	193	180
sg_BRPF1_i3	ACAgcggcggcggagaccg	205	199	192	348	636	445
sg_BRPF1_i4	gcggagaccgtggcggcaa	456	458	484	1878	1984	1765
sg_BRPF1_i5	CCGGGCGCTGCTGGAACAA	363	403	418	1002	1423	1159
sg_BRPF3_i1	CGGAGAGGCGAGAACCCAT	267	267	264	518	798	750
sg_BRPF3_i2	TCTCCTGGAGCGAGGGCGG	168	169	176	14	26	47
sg_BRPF3_i3	GAGGGACCCAGGGGACCTA	187	195	214	426	423	354
sg_BRPF3_i4	CAATTGGAAGGCGTGGCGG	394	467	442	1066	1031	1269
sg_BRPF3_i5	CCAGGGGCCCCGAACggtg	288	346	311	513	1063	776
sg_BRWD1_i1	ggcgCGCGCCTGAGAAGAG	558	667	613	933	1513	1338
sg_BRWD1_i2	GGCGGCGCGCACGGTATgg	652	657	657	1532	1289	1572
sg_BRWD1_i3	CCAGGCGGCGCGCACGGTA	174	231	203	266	452	492
sg_BRWD1_i4	CACCACCCGCGACCCCCGG	1085	1147	1083	2416	2953	2543
sg_BRWD1_i5	gAAGCAGCCGGGAGCGCCA	469	507	521	55	66	95
sg_BRWD3_i1	CACCTACCCAGATCGAAGC	457	478	490	1395	1330	1251
sg_BRWD3_i2	TTTGGGGGCTTCGCTCCGG	89	108	117	223	232	231
sg_BRWD3_i3	GCCGAAGTGGCGAAGAGGT	408	446	438	212	315	204
sg_BRWD3_i4	TATTCTAGCCCAAGAGCTG	11	9	3	10	22	19
sg_BRWD3_i5	TACCCAGATCGAAGCCGGT	362	351	341	1103	1213	1074
sg_BUB3_i1	CGCAGCGAGTGGCGAGTAG	282	300	304	0	0	7
sg_BUB3_i2	CGCCTCGCCTCCCTACCTT	423	407	410	1023	922	928
sg_BUB3_i3	TAGCCTGCGAGTGTTCTGA	260	285	288	0	0	1
sg_BUB3_i4	GAGTGTTCTGAGGGAAGCA	41	44	44	0	0	0
sg_BUB3_i5	ACACTCGCAGGCTAGGCGA	236	209	215	3	53	73
sg_C14ORF169_i1	GGGGGACGCGCTACCCGGT	33	53	41	15	76	105
sg_C14ORF169_i2	ACCTGGGGGACGCGCTACC	0	0	0	0	0	0
sg_C14ORF169_i3	gccgggggcgAAGCTAAAG	428	453	435	1151	1153	926
sg_C14ORF169_i4	CTGGCCTGGAGCCCATCCA	348	380	414	778	678	641
sg_C14ORF169_i5	cgggcggggAAGACTGGTG	370	385	357	595	654	766
sg_C17ORF49_i1	GGAGCGACGCCATAAAGAA	128	132	113	0	0	10
sg_C17ORF49_i2	GCCATAAAGAAGGGAGTCG	130	106	129	0	15	12
sg_C17ORF49_i3	AGGGAGTCGGGGATCGCCG	189	193	170	0	26	20
sg_C17ORF49_i4	CCCCCTGCGAGGGCATCCT	105	103	120	154	112	107
sg_C17ORF49_i5	GGATCGCCGAGGTGCAAGC	1571	1607	1638	72	7	21
sg_CAMK4_i1	GGCGGCCGGCTTCTCGCTC	904	892	882	2270	2321	2025
sg_CAMK4_i2	TAGGTAGGGAGAAATCGAA	0	0	0	0	0	0
sg_CAMK4_i3	TGGCAGCCTGCGAGAAGGA	312	329	347	783	568	587
sg_CAMK4_i4	CCGGCCTAGGCGCTCTGGT	200	236	250	155	118	58
sg_CAMK4_i5	AGTCGGAGCTGGGACGGTA	373	373	409	1034	975	987
sg_CARM1_i1	TCGGCCTCGGCCTGCAcgg	206	227	210	93	179	150
sg_CARM1_i2	GCGCCGGGGAACACCGACA	384	367	385	754	943	632
sg_CARM1_i3	CGCGAACGGCGAGATCCAG	447	511	478	998	929	964
sg_CARM1_i4	gggcCCTGCGCTACCGTGT	736	738	800	1406	1684	1579
sg_CARM1_i5	GCGCCCGCCTCCTCACCAT	249	293	277	492	582	467
sg_CBX1_i1	GTCGGTGCCAGCTGCGTGA	455	513	460	937	1333	1039
sg_CBX1_i2	CCACCCGGGCCCCGAAGAG	813	820	777	2011	1793	1621
sg_CBX1_i3	ACAGGCTTGAGGCTTGGAT	176	146	164	289	506	465
sg_CBX1_i4	GAAGCAGGACGCTGGACCC	208	188	206	463	589	434
sg_CBX1_i5	GGGTGGGCCGAGCACTTGG	167	186	228	377	558	453
sg_CBX2_i1	ggtccgggcgggtgactgg	413	504	475	1101	1244	1116
sg_CBX2_i2	CCGCGGGCGTGTAAACAAA	48	38	37	1	101	93
sg_CBX2_i3	ccgccccccTCAGAGCCGG	26	30	28	53	97	18
sg_CBX2_i4	ggcggtccgggcgggtgac	135	137	135	244	308	309
sg_CBX2_i5	CGCCCAGCTCTGCACCCGC	265	267	274	629	661	699
sg_CBX3_i1	CTCCCTCCCCCTTCGGATG	881	1020	898	2505	2734	2430
sg_CBX3_i2	CGCGGGTCTGCAGCGTCTC	340	368	404	531	891	792
sg_CBX3_i3	CTCAAGCCACATCCGAAGG	577	690	716	1633	1475	1657
sg_CBX3_i4	CTTGAGCTGTAGGCGCGGA	349	374	314	867	868	786
sg_CBX3_i5	AGCTCGGAGGCGGTGAAGT	311	299	338	712	555	684
sg_CBX4_i1	TGGTCGCCCAAGTAAGTCG	108	91	78	216	213	272
sg_CBX4_i2	AGTATCTGGTGAAATGGAG	0	0	0	0	0	0
sg_CBX4_i3	GTGCTGTCTCTTCCCCCCA	731	705	687	1624	1346	1288
sg_CBX4_i4	cctccgccGCGACTTACTT	663	736	762	1331	1574	1510
sg_CBX4_i5	TCGCCCAAGTAAGTCGCgg	91	110	122	222	348	283
sg_CBX5_i1	GCCTCACCATACAGGAACA	284	316	283	855	981	676
sg_CBX5_i2	GTTGGCGTTGCGCAGAAGG	1050	1117	1157	2950	2115	2291
sg_CBX5_i3	CCTTGGGCCATCGGAATGT	310	326	310	889	964	804
sg_CBX5_i4	GTGAGACGCTGCTCAGAAG	0	0	0	0	0	0
sg_CBX5_i5	TAGGTTGGGCTTCTCCAGG	100	72	88	490	229	179
sg_CBX6_i1	cgggcgcAGGGAGTATTAT	105	118	135	279	279	291
sg_CBX6_i2	TCAGGATGAAGACCAGAGA	0	0	0	0	0	0
sg_CBX6_i3	CCTgcgcccgcggccggtg	68	90	81	403	232	269
sg_CBX6_i4	TGAGTGTCGCGGGGTCCGG	81	81	79	40	77	49
sg_CBX6_i5	AGGGAGTATTATGGGCTGT	0	0	0	0	0	0
sg_CBX7_i1	CTGTCAGCCATCGGCGAGC	212	223	241	697	633	737
sg_CBX7_i2	TTCTACTCGCCCTACACGG	0	0	0	0	0	0
sg_CBX7_i3	CGCTCCAGGATGCTAGTGG	724	739	743	1605	1726	1599
sg_CBX7_i4	TGTCGCTCCAGGATGCTAG	250	312	292	826	635	732
sg_CBX7_i5	GACGGGAGGGACCCCACTG	453	511	487	736	1074	1038
sg_CBX8_i1	TGCTCCTGGAAGCGGCCAA	312	336	326	1061	1293	972
sg_CBX8_i2	ggaggagAACTGACGTCAG	132	153	125	247	395	341
sg_CBX8_i3	GTCAACATGGAGCTTTCAG	266	293	291	584	857	754
sg_CBX8_i4	GGGAAGCGGCGAGTCAACA	849	796	854	2144	2667	2309
sg_CBX8_i5	CGTCAGCGGGAGAGTATTA	4	10	18	14	26	41
sg_CCDC101_i1	GAGACCTCCGGCGAAACGC	215	240	218	741	844	887
sg_CCDC101_i2	GGCGAAACGCGGGAGCGAA	575	590	560	2463	3525	2788
sg_CCDC101_i3	ACCTGCGTTCGAAGATTGG	18	13	19	80	59	62
sg_CCDC101_i4	GCGCGACTACGCTCATAAA	306	284	294	1162	1426	1561
sg_CCDC101_i5	CGCAAGCGCAGACCTCGAG	221	253	262	799	803	707
sg_CDA_i1	CACAGGAAAGTGACTGTAG	20	15	21	40	10	32
sg_CDA_i2	GCTGCAGGGACACACCCAA	359	415	410	1095	1003	1182
sg_CDA_i3	TGGGCCATGTTGGTACCCC	35	30	33	133	84	119
sg_CDA_i4	CCCAGACCGCGCTCAAATG	524	536	490	1401	1440	1404
sg_CDA_i5	aaggtgccagacatatCCG	0	0	0	0	0	0
sg_CDC34_i1	TGGAGCGCTCGGGGTCCCC	497	465	450	73	94	192
sg_CDC34_i2	GGAGCCCACGAGCGACCTC	113	131	126	527	385	487
sg_CDC34_i3	gccAAGGCAAGCGCCGGTG	38	22	40	159	84	95
sg_CDC34_i4	CAACAGCGCTAGGACCGCG	96	121	121	419	338	425
sg_CDC34_i5	CAGAGCTGCTGGAGCGCTC	193	184	192	353	663	553
sg_CDC40_i1	TAACCCGGTACCTAACAAG	8	3	3	0	0	0
sg_CDC40_i2	TTACCTTAACTGCCACCTC	3	1	8	0	0	0
sg_CDC40_i3	GACCCTGAACCCGAACCAT	1295	1331	1373	140	60	84
sg_CDC40_i4	TTCTGATGGCGGGAGGCAA	12	21	10	0	0	0
sg_CDC40_i5	CAGCTCTGGCCGCTTCCTA	393	421	450	135	21	36
sg_CDCA7L_i1	TGCAGCCCTCGTGAGACGG	41	50	32	129	64	101
sg_CDCA7L_i2	CGGAGCGCGCTAGCTGCTC	168	155	183	245	561	530
sg_CDCA7L_i3	TGGTGAGTCCGGGCTCCCG	159	175	190	541	519	292
sg_CDCA7L_i4	CAATTCCCGGAGAAAGTGT	190	185	197	248	409	508
sg_CDCA7L_i5	CAAGGCCAGCAGGACCGGG	339	374	325	1228	1019	892
sg_CDK2AP1_i1	GCGGGCTCGGGAATCATGG	430	427	445	863	889	991
sg_CDK2AP1_i2	GGCTCGGGAATCATGGCGG	567	615	608	1681	1413	1488
sg_CDK2AP1_i3	GGCGCGGGCTCGGGAATCA	1134	1213	1188	309	281	397
sg_CDK2AP1_i4	TCGCACGCGGCTCACTCAC	275	306	335	481	365	527
sg_CDK2AP1_i5	CGGGCCGCGCCGGCAAATA	389	415	384	891	769	703
sg_CDK9_i1	GAGATCCCGCTCCCCTCAC	437	552	487	764	813	775
sg_CDK9_i2	TCTCGGGCCGTCTCCTAGT	37	45	47	66	65	113
sg_CDK9_i3	GGGCTGGGCTAGGTACCCA	248	259	270	628	566	780
sg_CDK9_i4	GCAGAGAGGCGCCCGTGAG	398	433	454	947	1147	1081
sg_CDK9_i5	cggcggcagcagcgactgg	865	925	1024	520	460	451
sg_CDYL_i1	GCTCCTCGGAAGCCATGGT	152	170	156	331	283	323
sg_CDYL_i2	TCTGCACTACACCGGAGAG	259	296	304	752	593	531
sg_CDYL_i3	GCTTCCGAGGAGCTGTACG	734	757	833	1737	1823	1590
sg_CDYL_i4	GGTACCTCGTACAGCTCCT	221	238	255	486	674	432
sg_CDYL_i5	gggcggcgcggCCGGATCG	883	903	919	1804	1778	1730
sg_CDYL2_i1	cggtggctgcagccggcaa	211	232	233	654	546	549
sg_CDYL2_i2	ACGAGGTACGGGGAcgcgg	182	172	172	415	403	327
sg_CDYL2_i3	gtggcagcagcgtccgggc	1041	1185	1147	3404	2959	2417
sg_CDYL2_i4	AGCGAGCAGACGCGCACAC	267	265	267	577	545	654
sg_CDYL2_i5	gcgccgggcggcttcctgc	359	396	390	947	1063	747
sg_CECR2_i1	CTGAAGCAGGCAGGCAATC	273	326	277	588	805	721
sg_CECR2_i2	CACGGGACACTGTAGATGG	568	656	567	1523	1685	1443
sg_CECR2_i3	TAGCAGCCCTGAAGCAGGC	417	427	430	1118	1152	868
sg_CECR2_i4	ACGTCATCTCTGTGAAGAG	7	1	5	0	0	1
sg_CECR2_i5	GCTTCTAACTCCTGAGGGA	57	56	48	252	180	135
sg_CHAF1A_i1	GGCAGCTCGACCTCCTCTC	780	801	816	0	0	5
sg_CHAF1A_i2	gcgggagggcgaagagcag	233	215	231	1	4	3
sg_CHAF1A_i3	GGCGCGGGCTCCCCTCAGg	920	962	943	95	21	45
sg_CHAF1A_i4	GCGCCGGAAACAAACAATA	268	276	269	140	97	39
sg_CHAF1A_i5	CGTCCCTCCAGGACTCTCT	49	36	51	38	39	17
sg_CHAF1B_i1	GTCCGGGTCCCTCCAGGTA	837	829	904	52	14	20
sg_CHAF1B_i2	CAGGGAAGCCGTACCTGGA	355	306	382	0	4	0
sg_CHAF1B_i3	GAGGGACCCGGACAGTCAG	461	545	494	51	0	0
sg_CHAF1B_i4	GGGCCAGGGAAGCCGTACC	459	475	462	0	7	0
sg_CHAF1B_i5	AGCCGTACCTGGAGGGACC	107	101	87	0	0	3
sg_CHAT_i1	TGCGGTGCAGCGTCGGCCG	175	185	183	325	254	288
sg_CHAT_i2	CCCCGCCCACACTCCTGAG	338	378	316	882	906	1068
sg_CHAT_i3	TGAATGACCGGCCAGACTG	126	128	145	371	348	284
sg_CHAT_i4	AGCGCGGTGCCGGGAGCAA	167	186	211	506	512	389
sg_CHAT_i5	GCTGCTGCGCAGGACTCAG	328	354	387	1061	1102	1057
sg_CHD1_i1	CAACAGTCACAGGTTTTCT	115	116	126	229	329	279
sg_CHD1_i2	ttttCTTTAGGTGAATCAA	0	0	0	0	0	0
sg_CHD1_i3	GAAAACTCTGCTACCTATG	0	0	0	0	0	0
sg_CHD1_i4	AAAGTGTTAGAAACAGTAG	0	0	0	0	0	0
sg_CHD1_i5	TTGTTTACTTAAATCTATT	0	0	0	0	0	0
sg_CHD1L_i1	AGGCCGTCCAACTCTTCAG	386	357	418	1227	1104	1017
sg_CHD1L_i2	GGCCGGGACCCAAACCCAC	182	171	191	498	455	621
sg_CHD1L_i3	AGCGCCTGGCTTCTTACTG	1089	1126	1215	2523	2682	2396
sg_CHD1L_i4	GGCCTGTGGAGGGGAAACG	461	468	443	92	19	55
sg_CHD1L_i5	ACTGAGGGCCGAGCCGAGG	259	266	292	1170	870	852
sg_CHD2_i1	GCAGAGCGCGCTCTCTCTA	428	454	467	1344	1402	1263
sg_CHD2_i2	GTTGCGTAAAGTGAGGCAA	103	95	154	415	308	324
sg_CHD2_i3	ACGACCTGGGCTCTCAGTA	0	0	0	0	0	0
sg_CHD2_i4	GGGAAAGTTGCGTAAAGTG	110	124	120	432	362	337
sg_CHD2_i5	TGTAGAGAGTGTCAATCAA	0	0	0	0	0	0
sg_CHD3_i1	tcctcctcgtccCTCAGAG	83	75	90	460	249	177
sg_CHD3_i2	AGGATGGCTTCCCCTCTGA	149	185	163	484	454	578
sg_CHD3_i3	GCTTCCCCTCTGAGggacg	249	292	281	1083	818	888
sg_CHD3_i4	CGACGACGAGGGAGTACTC	21	24	21	78	81	97
sg_CHD3_i5	GCGACCGCCACAGCCCCCC	314	291	274	303	257	153
sg_CHD4_i1	GGTCGGCTCCTCTGGGCAA	333	363	365	251	319	267
sg_CHD4_i2	TCCGGAGACGCCTGAGGAA	52	64	54	70	67	73
sg_CHD4_i3	CCGGACCCAGCGCGACCTG	198	200	174	302	326	219
sg_CHD4_i4	GACCCAGCGCGACCTGCGG	916	925	896	1303	1287	1180
sg_CHD4_i5	CAAGAGCTGCGGGGACGAG	207	243	211	271	286	226
sg_CHD5_i1	CGCAGCCGGCCGAGGGTGG	683	688	683	734	791	741
sg_CHD5_i2	AGCCGGCCGAGGGTGGCGG	157	127	159	98	45	72
sg_CHD5_i3	AGAATGAGGACGAGATGTC	0	0	0	0	0	0
sg_CHD5_i4	TCTCCTCGGCGAACAGCCG	158	161	131	518	378	401
sg_CHD5_i5	GAGTCCCGCAGCCGGCCGA	902	946	991	2701	2975	3067
sg_CHD6_i1	ccgCAGCGGCGCACTCCCA	163	163	168	413	413	407
sg_CHD6_i2	cgtgccgaggccccccccg	441	471	453	864	1366	1125
sg_CHD6_i3	TGAATGGAGCCGGGATGAG	83	92	92	26	1	15
sg_CHD6_i4	CGGTCCGCCGAGGCCAGGG	528	575	551	533	821	595
sg_CHD6_i5	ATCCCGGCTCCATTCATAG	347	327	354	990	858	729
sg_CHD7_i1	gagttgggagcgaggagtt	252	252	253	639	520	568
sg_CHD7_i2	GCTCGTGCTCGGGAACTAT	214	217	253	524	610	380
sg_CHD7_i3	TCCCCTCGGCACTAGGCAG	284	317	287	745	757	587
sg_CHD7_i4	GCAGCTGCCGAGCCAACTC	505	540	597	1124	1309	1295
sg_CHD7_i5	cggggccgcgctaggagtt	141	150	159	228	173	267
sg_CHD8_i1	TGCCTGGAAAGGAAGTACC	72	77	86	226	286	173
sg_CHD8_i2	AGGCGCCTTGTTCTCGGAG	274	305	262	1044	825	892
sg_CHD8_i3	AGAACAAGGCGCCTTCCGG	392	434	398	1546	1585	1539
sg_CHD8_i4	GTTGAAACGCTGCCTGGAA	878	907	907	3024	3180	3068
sg_CHD8_i5	CAGAGAAGGGAAAACTCCT	155	184	204	609	689	520
sg_CHD9_i1	TATCTCTGCAGACCGCAAG	440	435	446	1544	1120	1154
sg_CHD9_i2	AGAGATAACCGGAGGAGTC	0	0	0	0	0	0
sg_CHD9_i3	GTCGCCCAGAGCCACTCCA	865	847	912	1069	1802	1461
sg_CHD9_i4	GGTCTGCAGAGATAACCGG	277	343	358	1359	1037	908
sg_CHD9_i5	CCTGAGTCCCAGGATTCCG	281	321	357	863	1017	853
sg_CIR1_i1	TGAGTAAACAGACCCGGGG	37	46	50	47	68	76
sg_CIR1_i2	AGAAGCGGAGGCTGTCCTA	481	535	545	445	509	646
sg_CIR1_i3	ACTGGAACTAGGGAAAGCA	0	1	0	0	0	0
sg_CIR1_i4	TCAGCTGAAGGAAGTACTG	0	0	0	0	0	0
sg_CIR1_i5	AAACGCAGTTCCGGTTAGG	22	24	19	0	8	20
sg_CLOCK_i1	CCGGGCGGGCGCCTCTCAC	218	212	219	4	72	24
sg_CLOCK_i2	TCACCGGGAGCGCTCGCGG	309	296	314	855	885	732
sg_CLOCK_i3	CGAGAGCGCGAAGGAAATC	187	209	202	445	798	461
sg_CLOCK_i4	gggagctgaagcCCAAGTT	560	535	591	1291	1136	1149
sg_CLOCK_i5	CCGGAGAGCGAGAGCGCGA	330	311	336	839	759	693
sg_COIL_i1	ATACCACGGGGCCACCGAG	428	442	432	554	456	454
sg_COIL_i2	GAAGCCGAGAGATACCACG	172	174	193	245	247	291
sg_COIL_i3	TTCCGAGACGGTTAGGCTA	2	2	1	0	6	0
sg_COIL_i4	GGCAGCTTCCGAGACGGTT	397	459	434	693	672	614
sg_COIL_i5	GAACCCCGGAGATCCTGAT	524	587	550	1342	1331	1092
sg_CRAT_i1	TGGAGGCCGGGTCGAACAG	208	234	237	567	816	680
sg_CRAT_i2	CCCGCTCGGCCCAGAGGGT	32	41	26	9	18	87
sg_CRAT_i3	CAGGCGGGCGTCCCAGGTT	403	438	412	733	825	709
sg_CRAT_i4	GAACAGCGGCCGCAGGACG	733	834	786	1928	2238	2244
sg_CRAT_i5	CCCAGAGACAGGCCGGTAG	292	325	308	728	824	1007
sg_CRB2_i1	CCAGGCCTGGCCAGCGCCA	431	458	463	1371	1618	1389
sg_CRB2_i2	GCCGAGCAGAGCGCAGAGC	621	642	670	1591	1671	1469
sg_CRB2_i3	CGGCTGCTGTGAGAACGGG	351	355	386	979	832	903
sg_CRB2_i4	AGCGCAGAGCGGGCTGCCA	763	810	788	2248	2286	2097
sg_CRB2_i5	GCTCGGCTGCTGTGAGAAC	273	330	308	859	814	747
sg_CREBBP_i1	GCTTCGAGCGCGATCTACT	654	721	689	2795	2395	1947
sg_CREBBP_i2	TCGCGCTCGAAGCCCCGGT	47	51	48	280	127	173
sg_CREBBP_i3	CGGGTCCGCGACAAGATGG	360	357	367	286	438	408
sg_CREBBP_i4	GGTCGGGTCCGCGACAAGA	562	540	558	1654	2169	1736
sg_CREBBP_i5	tcccgagcgcgacactccg	326	333	293	908	761	883
sg_CSNK2A1_i1	CTTCCACCACAGGTACCTA	172	190	163	615	509	432
sg_CSNK2A1_i2	CCTCGCCTGGCTGCTCCCT	798	893	857	2367	1856	2056
sg_CSNK2A1_i3	CGATGGAGGAGGAGACACA	288	270	339	727	750	663
sg_CSNK2A1_i4	GACAATATGGCGGCGATGG	861	887	1007	1758	2154	1913
sg_CSNK2A1_i5	CAGAGGCCGATGTGAGGGT	527	591	533	857	1185	1455
sg_CSNK2B_i1	ACCAGGTCCGGCACGAAGG	15	9	18	64	15	10
sg_CSNK2B_i2	GAGCGGCACATGGGGTCTC	661	747	740	913	1004	997
sg_CSNK2B_i3	TGCTACTTCCAGGGAACGG	182	174	179	6	39	28
sg_CSNK2B_i4	GACCGCGGCAGGCGAAGTG	336	295	335	146	184	171
sg_CSNK2B_i5	GGGAGGAAGCGACCAGGTC	97	113	132	88	59	84
sg_CSRP2BP_i1	GGCGGCGGTGCGCACTCTG	437	439	470	117	144	174
sg_CSRP2BP_i2	TCGGGCGGGCGGGAGAGAG	141	144	137	38	55	44
sg_CSRP2BP_i3	GGTCGAGCCTGGGCAGTAC	460	489	464	249	216	179
sg_CSRP2BP_i4	GGCGGTGCGCACTCTGCGG	317	336	336	38	150	148
sg_CSRP2BP_i5	CTTCAGCGCGGAGCTCCAA	94	124	129	16	35	60
sg_CTSL_i1	GCTGCGCAGGCGCACTCCA	299	329	310	491	859	878
sg_CTSL_i2	CGACCTCCGCAACCTTGAG	165	195	179	772	519	547
sg_CTSL_i3	GACCGCTACAGCCAGTGTG	265	279	287	690	639	718
sg_CTSL_i4	CGCCACACACTGGCTGTAG	267	268	243	848	715	649
sg_CTSL_i5	CAACCTTGAGCGGCATCCG	402	390	382	782	1207	999
sg_CUX1_i1	TGAGCGGCTGATAGAGAGG	204	205	251	725	711	752
sg_CUX1_i2	CATATTGAGACGGAGTGAG	58	72	80	43	98	206
sg_CUX1_i3	CCAccccgggcgccccccc	1230	1304	1318	3001	2793	2857
sg_CUX1_i4	GAGTGAGCGGCTGATAGAG	380	353	378	1273	1002	1026
sg_CUX1_i5	GAGTTCAGGAGCCGCCAGG	1039	1133	1072	3486	3834	3720
sg_CWC22_i1	AGGTAATTATCGAACTCCG	0	0	0	0	0	0
sg_CWC22_i2	TACGCTCGGGCCCGCAAGA	1130	1359	1228	765	421	584
sg_CWC22_i3	TCTGCCTGCGGGGACTCCA	283	301	296	0	0	0
sg_CWC22_i4	GCGGGTCGCCGGATCGGGT	57	66	63	3	0	15
sg_CWC22_i5	GGACCCGGGCACTAGGAAA	450	498	533	12	11	15
sg_CXXC1_i1	GAGCCATAACCGGAGTCTG	358	357	404	264	267	267
sg_CXXC1_i2	GGTCTGTCGGCCGACTCAG	652	609	662	328	331	367
sg_CXXC1_i3	ACCTGCACAGACCACTCGG	0	0	0	0	0	0
sg_CXXC1_i4	GGACACGGACTCCTCGTCA	746	682	696	1810	1729	1720
sg_CXXC1_i5	CTGAACGGCGGGAGTCTAT	90	72	85	244	76	111
sg_DAXX_i1	CGGACGGTGCGGGGATCAG	94	97	90	1	6	12
sg_DAXX_i2	AGGCGGAGGGAACCATGCG	444	457	516	489	705	524
sg_DAXX_i3	TGCGAGGTTCTGAGAATTG	134	130	135	158	105	133
sg_DAXX_i4	CGCAGGCCCCACTACGGAC	615	645	645	1309	1382	1306
sg_DAXX_i5	CCAGTTTGAGGAGACTCAT	69	62	69	86	99	169
sg_DCTD_i1	CTTCCTTCCCTGAGCACGG	352	397	406	779	831	959
sg_DCTD_i2	ACGAGCACCGGCCTGCGCG	315	367	326	782	639	676
sg_DCTD_i3	GCGCGGAGCCGGCACCGGA	58	58	56	280	152	97
sg_DCTD_i4	CTGATCCAGGGCCTACACC	514	524	539	1313	1180	1092
sg_DCTD_i5	GCTCAGGGAAGGAAGTCGG	476	477	436	980	1125	873
sg_DDX23_i1	ACGTTGAGGCCGCGTTGGG	265	252	295	16	3	26
sg_DDX23_i2	GTTGGGCGGTTCAGACTCA	391	413	377	0	20	6
sg_DDX23_i3	GGGCGGTTCAGACTCAGGG	706	684	810	1	0	4
sg_DDX23_i4	GACCAGGAAACGGGAAAGA	128	157	207	45	0	21
sg_DDX23_i5	GCGACGTTGAGGCCGCGTT	289	306	287	0	2	3
sg_DHX15_i1	GGTTCCGGCCGCACCGTGT	281	300	298	0	0	0
sg_DHX15_i2	TGTGGGCTGTAGTAGCGGG	374	431	420	48	40	56
sg_DHX15_i3	ACCGTGTGGGCTGTAGTAG	0	0	0	0	0	0
sg_DHX15_i4	CTGTAGTAGCGGGAGGGGT	98	95	88	104	87	63
sg_DHX15_i5	AGGCCTGCAGTAGCCATGA	306	310	339	141	135	145
sg_DHX8_i1	GCGGGAGCCTTAATCGGGT	182	187	191	0	7	5
sg_DHX8_i2	CGCTCAGAGCTACTCCGGC	385	389	395	177	66	63
sg_DHX8_i3	GAGCTGTCAGTGAAGCCCG	51	77	85	0	3	8
sg_DHX8_i4	TGAGCGCCGGCTGTGAGGA	48	46	54	0	0	0
sg_DHX8_i5	GCTCTGAGCGCCGGCTGTG	2	7	11	0	0	0
sg_DIDO1_i1	AATGGCTGCGAGACCCTAG	42	53	40	100	149	87
sg_DIDO1_i2	GGGCGGACGGCCACCGAGA	321	322	359	913	929	811
sg_DIDO1_i3	CGCAGGCCGCAGGCCTCTA	428	493	479	1414	1159	1361
sg_DIDO1_i4	TAGCCCCGCGCCATCTCGG	375	324	349	742	961	682
sg_DIDO1_i5	GCTCCCGCCGAGAAGATGG	71	74	88	134	63	71
sg_DLAT_i1	GTGACCTCTCCAAGAGCAG	207	218	212	421	312	348
sg_DLAT_i2	GGATCAGTGAGGCCTCTCA	146	162	175	286	236	195
sg_DLAT_i3	GCTCTTGGAGAGGTCACTC	167	166	201	364	234	222
sg_DLAT_i4	TCCCGAGAAGGGGGGTCTA	112	118	103	263	191	238
sg_DLAT_i5	GGGGGTTGGTGGCACTATG	208	247	230	368	332	403
sg_DMAP1_i1	CGCGGCTTTGCGGGGACGG	215	308	275	62	38	16
sg_DMAP1_i2	GGGAGCCACCGGAGGTCAA	355	419	404	234	185	166
sg_DMAP1_i3	CAGCTGCCGGACCCAGGTG	549	578	580	10	25	23
sg_DMAP1_i4	AACCCGGACAAGGTAGCAG	410	420	437	29	25	32
sg_DMAP1_i5	GCACTTCCGCACCTGGGTC	822	917	845	143	70	73
sg_DNMT1_i1	GTACGCGCCGGCATCTCGG	928	995	951	39	27	18
sg_DNMT1_i2	GAGGCTTCAGCAGACGCGG	332	395	376	25	35	22
sg_DNMT1_i3	TGGCCGGGACGGCCAGTGT	7	13	2	24	13	6
sg_DNMT1_i4	TCGGAGGCTTCAGCAGACG	3	5	6	0	13	0
sg_DNMT1_i5	GCTTGGTCGCACAGGAAGT	401	397	429	881	940	819
sg_DNMT3A_i1	CACTCCTCGAGGGCTCCAG	761	817	837	2887	2303	2463
sg_DNMT3A_i2	CCAAGGCCCCACTCCTCGA	773	825	791	2410	2575	2542
sg_DNMT3A_i3	TGGCACCTGGCGCCCTCGG	311	323	277	761	739	598
sg_DNMT3A_i4	GGGCCGGCCTGTGACACCA	432	455	423	1774	1386	1319
sg_DNMT3A_i5	GTGGGGCCTTGGGGCTCGT	452	452	501	759	1057	959
sg_DNMT3B_i1	CCAGGGACCTCCCGAGGAG	189	221	190	374	382	329
sg_DNMT3B_i2	CCTGGAGAGGGTCTCTCCC	130	154	138	293	242	407
sg_DNMT3B_i3	GCCGGTCCCGTCCGTCGGG	115	130	121	183	255	288
sg_DNMT3B_i4	CTGCTTCGAGGGCTGCTAG	417	438	462	1083	1144	1143
sg_DNMT3B_i5	CGGACGGGGCAGCGGGAGT	375	402	340	441	577	607
sg_DNMT3L_i1	TGCCCAACCCAGGGATGAG	375	452	479	480	534	653
sg_DNMT3L_i2	GGACTGGGCCATGGAACGA	337	358	351	854	1033	786
sg_DNMT3L_i3	GCGCAGGCAAAGAATGAGC	415	370	447	776	1008	1063
sg_DNMT3L_i4	TGGGCCATGGAACGAGGGA	344	382	372	859	476	735
sg_DNMT3L_i5	GACCCTTGAGCCCCTCTCA	961	993	1014	3291	3301	3152
sg_DNTTIP1_i1	GCGTCGCCAGTGGCTCCCA	217	288	260	499	594	455
sg_DNTTIP1_i2	TCTGGCACGGCAGGAGGAA	224	233	250	181	275	293
sg_DNTTIP1_i3	CGGCCCCGCTAGGTCCCCG	9	2	1	0	0	4
sg_DNTTIP1_i4	GAGTCCAGCGGAGTTGTGG	700	777	761	804	872	830
sg_DNTTIP1_i5	cgtcacctagctaggaggg	244	256	250	703	936	783
sg_DOT1L_i1	TTTGGGGTGTCCCCAGGGG	103	121	133	413	535	444
sg_DOT1L_i2	CGGCCGCGCGCGCGGACAT	601	618	668	1807	2259	1858
sg_DOT1L_i3	TCACGCCGGCCCAAGATGG	357	389	366	114	341	280
sg_DOT1L_i4	GCAGCGACAGTGGAGTCCA	549	624	568	2242	2664	2313
sg_DOT1L_i5	CTCGGCCGGGAAGCAACGG	639	700	804	2833	2389	2440
sg_DPF1_i1	CTACGATTTCATTCATTCT	0	0	0	0	0	0
sg_DPF1_i2	AGCGGGTTCTGAATGGCGG	646	677	699	1509	1933	1533
sg_DPF1_i3	GACCCTGAGGGAGAGATGG	422	441	430	436	390	520
sg_DPF1_i4	GTTTCCCCACCCAGAGTGG	308	273	325	669	953	681
sg_DPF1_i5	TCTCCCTCAGGGTCTCCGG	6	7	8	0	22	48
sg_DPF2_i1	CATGTTGCGACTCCTGGTG	483	455	477	520	455	421
sg_DPF2_i2	CTGCGCGCTGCGGACTGTG	24	33	36	53	19	26
sg_DPF2_i3	GCTTCTCGGCCCGAGGCAG	244	250	236	128	61	56
sg_DPF2_i4	CGAGGCCCGGGCGGCCCTA	435	439	436	608	504	581
sg_DPF2_i5	TCTCGGGAGAGGACCGGGA	229	214	262	72	167	279
sg_DPF3_i1	ggcTCGGCCAAGTACACCG	369	353	362	1036	1203	963
sg_DPF3_i2	GTCTTACTTACGCTTTCAG	0	0	0	0	0	0
sg_DPF3_i3	TCGGCCAAGTACACCGAGG	279	270	266	741	756	926
sg_DPF3_i4	CGAGCGCTCTACAGCAGGA	408	386	463	1357	960	1021
sg_DPF3_i5	CCGGAGTCCCCCGCCTCGC	604	657	600	1265	1270	1203
sg_DPY30_i1	CTCTTAAGAACGAACGGCT	64	81	95	17	97	20
sg_DPY30_i2	GAGCTGGTGGCGCGGTGCA	392	473	438	151	282	246
sg_DPY30_i3	CAGGGCTCTTAAGAACGAA	5	3	3	0	0	2
sg_DPY30_i4	GTGCGACAGCCGTCACTTA	145	165	176	83	78	76
sg_DPY30_i5	CAGCTCCGGCCGTAAGTGA	931	1011	912	353	546	424
sg_DR1_i1	AAGGATGGTTTGGCCGAgg	136	133	140	115	234	124
sg_DR1_i2	CCCAACGGCGTCGGAGCAG	137	157	141	233	109	96
sg_DR1_i3	TCGCCTAACTGGTCCCCAA	332	335	376	559	479	500
sg_DR1_i4	GTAGCCCGAACGCAGATCG	779	748	791	676	734	777
sg_DR1_i5	ATCGTGGAAGCCGAAGACG	373	367	342	610	583	602
sg_DYDC1_i1	ACGGGACGCCGCTCCTGGG	417	411	379	631	600	704
sg_DYDC1_i2	CCGGACCCAGCGAAGCTAG	264	317	330	709	1019	893
sg_DYDC1_i3	CGAGCAGGCGCGTGTGTAG	139	136	130	301	277	341
sg_DYDC1_i4	GCGCCTCAGGAGCCAGTGT	243	229	279	665	502	572
sg_DYDC1_i5	GATGAGGCGGTGTGCAGGA	40	63	48	143	82	157
sg_DYDC2_i2	TGAGCAGAGGGCACGCGGT	107	114	121	303	216	212
sg_DYDC2_i3	AGGCGCCGCAAAGCGGAAG	431	497	547	874	1418	1107
sg_DYDC2_i4	ACGCGGTGGGCAGCGAAGG	94	104	122	54	64	51
sg_DYDC2_i5	CAGTGTAGGCGCCGCAAAG	539	515	497	1177	1019	1236
sg_DZIP3_i1	GCTCTGAGGAGAAGAATCT	64	66	69	106	36	31
sg_DZIP3_i2	ATTTTGAGGCGGCCTGGGA	288	310	315	247	401	282
sg_DZIP3_i3	AACTGGCCATCCAACATGA	136	155	169	253	301	301
sg_DZIP3_i4	TACCATCCCCGGGCAGAAG	912	1108	1136	1400	1667	1396
sg_DZIP3_i5	GAAGTCCCTAGGCACCCTA	217	222	233	525	481	510
sg_E2F6_i1	GAGCAGACGACCCAGACGA	39	35	23	115	43	145
sg_E2F6_i2	ACGCAGACGGAAAAAGAGG	112	126	125	318	277	355
sg_E2F6_i3	CCGACGCAGACGGAAAAAG	56	66	65	355	237	235
sg_E2F6_i4	CTGCTGGTAAGCTCCGGGA	139	170	175	726	481	649
sg_E2F6_i5	GGCGGGCATGCGCAGAGGG	392	477	488	1054	1107	827
sg_EDF1_i1	AGCGACTGGGACACGGTGA	307	329	321	753	600	638
sg_EDF1_i2	GCCGAGAGCGACTGGGACA	693	696	705	1415	1261	1186
sg_EDF1_i3	GCGAAGACGAGCGTCCGTC	152	139	133	213	253	261
sg_EDF1_i4	GCCATGGCCGAGAGCGACT	577	631	647	841	1105	954
sg_EDF1_i5	CGTCCGTCCGGCGGCTCAG	455	480	491	734	680	771
sg_EED_i1	CTGAAACGTCTTTGGAAGG	249	270	309	472	588	817
sg_EED_i2	GCAGCGGGTCGGAGATCGA	422	409	421	1282	859	1275
sg_EED_i3	CAGGCGGCAGGAACCTGGA	134	164	155	702	618	648
sg_EED_i4	GCTAGGGAGCGAAAGTCTG	207	213	271	853	696	656
sg_EED_i5	GCGGAGGCCCCGCCCCAGG	767	756	827	1447	1558	1535
sg_EFTUD2_i1	GCGGGTCAGCGGCACGGAA	438	480	416	0	6	0
sg_EFTUD2_i2	GGGGCGGAAGCACGATCTC	573	520	555	49	0	0
sg_EFTUD2_i3	CTACAATGCAGGAGCTCAG	142	133	153	0	0	6
sg_EFTUD2_i4	GTAAGTTGAAGCGGGTCAG	259	276	305	0	0	2
sg_EFTUD2_i5	GAGCTCAGAGGACTTCGGA	514	540	578	1	13	0
sg_EHMT1_i1	ctgctcacctcggcatcgg	301	303	364	630	743	575
sg_EHMT1_i2	ccgctgctcacctcggcat	204	216	190	332	390	265
sg_EHMT1_i3	GCGAAGGAAGAGCTCCGAG	289	281	322	825	736	782
sg_EHMT1_i4	atggccgccgccgatgccg	1502	1557	1535	2776	3304	3218
sg_EHMT1_i5	cgcccgcAAGCCGGATCTG	135	159	157	336	481	251
sg_EHMT2_i1	GCAGCCGAGGCCGCGGAAG	834	927	846	881	1173	1009
sg_EHMT2_i2	GCGCCCGTCGCCCACTCAG	455	496	473	838	660	759
sg_EHMT2_i3	cggcCGCCGAGGTGCGGAA	985	955	999	1259	1114	1093
sg_EHMT2_i4	GGTAGACCCCGCATCTCTG	112	120	120	109	56	71
sg_EHMT2_i5	ccAGCGCAAgcggcgatgg	42	54	57	0	0	1
sg_EID1_i1	GGGGCCCAACAGCTCGAGG	728	857	799	1899	2640	2109
sg_EID1_i2	GACTACGACTATCCCGAAG	251	256	272	687	833	742
sg_EID1_i3	CTCGAGGAGGAAGGCCCAA	444	445	448	1729	1467	1540
sg_EID1_i4	ACTTCGAGAGCGAGGACGA	52	92	96	236	234	226
sg_EID1_i5	TTGTCGGCTTCTTCAAGAG	7	13	6	59	7	34
sg_ELL_i1	AGAGATGGTCGCAAGATGG	250	288	274	5	2	12
sg_ELL_i2	AAGATGGCGGCGCTGAAGG	1140	1150	1217	115	72	119
sg_ELL_i3	TGAAGGAGGATAGGAGCTA	0	0	0	0	0	0
sg_ELL_i4	TAGCTCTCGAAGGCCCTCA	59	60	66	5	3	71
sg_ELL_i5	CGTGCGGGCGGGTTAGCGA	284	295	332	6	31	20
sg_ELP2_i1	TGACCAGTTGGCGACATGG	423	436	417	66	37	49
sg_ELP2_i2	CCCTCGGAGCGGAACTACT	57	44	41	0	0	4
sg_ELP2_i3	CAGGTTACTAGCAGCTCAT	145	133	139	97	41	56
sg_ELP2_i4	CTGGGAGCCGGGTCGTAAG	548	523	527	801	1006	1011
sg_ELP2_i5	CGTGAGAAGTCTCCAGCAC	257	292	274	29	21	47
sg_ELP3_i1	CTACGGCGGCGCAGAAATG	118	159	147	46	39	22
sg_ELP3_i2	ATCTCTGGTGGCTCTGCTA	142	117	144	0	37	12
sg_ELP3_i3	TCTGGTGGCTCTGCTACGG	396	367	401	53	62	35
sg_ELP3_i4	TGGGAACGTCTGAACGGAG	132	156	144	490	282	274
sg_ELP3_i5	CCAGGAAGCCTAAGTGAAA	6	4	4	0	3	8
sg_ELP4_i1	GTAGTGTTGCCGCGAGTAC	517	552	580	6	23	37
sg_ELP4_i2	GACGGTCGCGTGCCCGCAA	916	969	1034	101	117	204
sg_ELP4_i3	ACTGGAGGCTCTAAGATGG	24	38	30	13	0	0
sg_ELP4_i4	GGAATGAAATAGAGAGCGA	13	10	6	0	0	0
sg_ELP4_i5	ACTGCAGACCCAGTACTCG	282	281	291	0	11	24
sg_EMG1_i1	CCTCGTGAACGAAGCGGTG	0	0	0	0	0	0
sg_EMG1_i2	CCCAAGCGGCCCCGACTAG	220	191	214	632	785	547
sg_EMG1_i3	TCAAGCCTCGTGAACGAAG	175	170	172	16	24	9
sg_EMG1_i4	GAGGCTTGAATCCATCACT	164	186	167	66	98	96
sg_EMG1_i5	GCCAGTCTGGAGACAGTCA	396	421	452	819	519	503
sg_ENY2_i1	TAGGTGCCCGAGCTACTGA	66	64	66	2	8	1
sg_ENY2_i2	CTTAGACCCTCAGTAGCTC	106	122	105	0	15	26
sg_ENY2_i3	CCTGTAGGGCTCTCCGACA	404	438	379	444	354	411
sg_ENY2_i4	CGTTACCTACCACACTCTT	12	25	14	0	0	4
sg_ENY2_i5	CCGCGCTCGCGGGCCTGTA	549	584	605	834	1110	802
sg_EP300_i1	CTAGCCTGTAAGGAGGATT	0	0	0	0	0	0
sg_EP300_i2	CTACCGCTAGCCTGTAAGG	20	17	24	53	41	72
sg_EP300_i3	GAGTCGGGTCGGAGAGAGG	561	631	574	98	98	76
sg_EP300_i4	AGAGAGAGCGGGCGAGAGT	496	453	515	1524	1778	1798
sg_EP300_i5	TACAGGCTAGCGGTAGCGG	144	162	152	465	357	535
sg_EP400_i1	ACGGCAGCGTCCAGGGTCC	262	283	261	291	181	233
sg_EP400_i2	CGCTCCGGCCGCGTCAGGA	330	417	343	3	0	6
sg_EP400_i3	TGAGGCCCAGGGTAAGTGA	87	109	112	32	14	11
sg_EP400_i4	CCCAGCCCAGGAGCCCGGG	221	230	234	34	134	130
sg_EP400_i5	CCGGCCGCGTCAGGAGGGC	103	126	112	0	28	21
sg_EPC1_i1	CGCTGCGCGATGCAGTGTG	150	149	170	412	346	341
sg_EPC1_i2	CGCGATGCAGTGTGGGGAA	263	286	290	655	433	498
sg_EPC1_i3	TAACACCAGCCGGGAGGGT	401	405	425	243	261	218
sg_EPC1_i4	GCACTAACACCAGCCGGGA	334	318	336	530	592	469
sg_EPC1_i5	AGGGAGCGGGCCTGACGGT	499	536	504	1156	1142	943
sg_EPC2_i1	cgcccgggcTGTTCCTGTA	241	275	276	835	395	549
sg_EPC2_i2	GAAGGAGGAGGAATCGGTA	40	33	43	15	81	44
sg_EPC2_i3	CAGCGGCGGCGAGCGATCC	186	208	250	320	390	331
sg_EPC2_i4	CGACTGACAAAGGGGAGGG	250	229	260	710	1036	766
sg_EPC2_i5	GCGGACATTACCACAGCGG	741	734	720	1779	1838	2050
sg_ERCC5_i1	AGTGGGGGACGGCACTAAT	226	236	230	397	627	566
sg_ERCC5_i2	GTCCCCCACTGGAAAACCG	47	39	32	28	106	149
sg_ERCC5_i3	atcgtggtatacggaggag	0	0	0	0	0	0
sg_ERCC5_i4	GGACGCAGCCGCCTCATGG	783	801	837	1767	2271	2210
sg_ERCC5_i5	CGCCGCTAATGGAAGACCG	363	417	439	1330	1233	830
sg_ERG_i1	TCGGAGAGGTTGAAGGGTC	57	62	69	435	217	104
sg_ERG_i2	CACACATCCAGGCACCGTT	737	869	854	2013	2114	2058
sg_ERG_i3	GTCAGCCAATGGCAGGAAG	615	637	659	1150	1176	1112
sg_ERG_i4	GGCCAGCACTATTAAGGTA	10	16	14	82	37	25
sg_ERG_i5	TTGATGAGGTTGTTTAGAG	0	0	0	0	0	0
sg_ESCO1_i1	GGTACGCGAGCGTCCCTGA	302	333	305	693	520	475
sg_ESCO1_i2	AGGGTCAGACTAGCGCCAG	413	407	476	1119	1010	996
sg_ESCO1_i3	CCTCCGCCAGGCAAAAGGA	332	371	371	880	651	635
sg_ESCO1_i4	ATGGCTGCGCGCCACCTCG	183	213	190	294	258	156
sg_ESCO1_i5	GCTGCCCCGGTGCTAGCAA	33	30	28	84	68	57
sg_ESCO2_i1	CCGCCTCGGCCTACTCCAG	314	261	282	1	5	27
sg_ESCO2_i2	CTGAGGCGCAGGTAACCTC	282	256	282	759	746	686
sg_ESCO2_i3	GAGAGCTCGCCGGGCTCTG	228	244	199	575	436	603
sg_ESCO2_i4	TAACCTCTGGAGTAGGCCG	83	113	97	229	308	271
sg_ESCO2_i5	CGCAGGTAACCTCTGGAGT	424	448	485	1018	1231	1204
sg_EZH1_i1	ACCCGCGGCTCGGGATGGA	13	9	16	0	29	28
sg_EZH1_i2	CGGGACCCGCGGCTCGGGA	18	17	15	8	11	16
sg_EZH1_i3	GTCCTAGCAGCGGGACCCG	38	25	45	170	110	118
sg_EZH1_i4	TGGGGAGGGCTAGAGACCG	121	155	137	315	360	271
sg_EZH1_i5	cgcgcATGCGTCCTAGCAG	480	560	529	983	1132	1228
sg_EZH2_i1	GCCCCGCTCGGCGATACCC	755	781	774	1973	2338	2084
sg_EZH2_i2	CCGGACCGAGCGCCAAACG	550	580	504	1884	1568	1496
sg_EZH2_i3	GTCGCGTCCGACACCCGGT	1	0	0	0	0	18
sg_EZH2_i4	CCGCGGCCGCGCCACACAA	743	791	763	1429	1868	1648
sg_EZH2_i5	TCCGGTGCCCGGTCCAGGG	127	120	102	318	407	333
sg_FAM60A_i1	GTAGCAACTGCAGAACTGC	260	283	288	437	656	560
sg_FAM60A_i2	TTTCCGCGAGAGAACACTG	117	130	155	221	391	306
sg_FAM60A_i3	CCGCGAGAGAACACTGCGG	25	20	19	65	47	82
sg_FAM60A_i4	AACGTGGATCCCTCAACTC	334	307	342	871	707	865
sg_FAM60A_i5	CTCGCGGAAAGGAGCCCGG	407	351	412	782	936	918
sg_FASN_i1	ggagagcgaggctggagcg	417	438	492	72	111	121
sg_FASN_i2	GCCGCGGTTTAAATAGCGT	120	144	163	173	163	236
sg_FASN_i3	tgaagcgcggcggagaggg	333	305	324	6	38	34
sg_FASN_i4	ggctgaagcgcggcggaga	423	467	483	627	718	663
sg_FASN_i5	GCCCCGGGCGCCTCCGAAG	821	854	812	174	156	151
sg_FBXL19_i1	CCCGGGCCGTAGCAGCGCG	51	52	43	143	233	150
sg_FBXL19_i2	GCGCGACCCTCGGGAGATA	457	484	518	1083	1245	1224
sg_FBXL19_i3	CCCCCTCCCCGGGAACCGG	198	226	217	267	296	255
sg_FBXL19_i4	CTTGAACCCCGGAAACGGT	257	302	248	599	771	568
sg_FBXL19_i5	CCCCAGCCCCGCGCTGCTA	740	780	692	1645	1830	1742
sg_FBXO17_i1	TCTTGGACCGGGAACAAGG	490	509	478	1291	1303	1182
sg_FBXO17_i2	GGACAACTGGCACATAAGT	109	114	89	172	414	257
sg_FBXO17_i3	ACCCCCGACGAGTCAGCAA	50	31	36	28	103	62
sg_FBXO17_i4	GGTGCCATGCACAAGACGT	403	408	399	1387	1066	830
sg_FBXO17_i5	CCCTCAGCTGGACATAGAG	81	97	104	281	185	184
sg_FBXO44_i1	GTGGGAGTGGCAAGAGGGT	125	155	180	151	199	156
sg_FBXO44_i2	CGCCGCGGCACGATCCGTT	128	139	151	179	242	256
sg_FBXO44_i3	TCCAGGCAAGCGCAGGTCC	385	343	350	949	846	977
sg_FBXO44_i4	CTAGGTGGGAGTGGCAAGA	79	104	90	464	185	258
sg_FBXO44_i5	TGCAGCTTGGGCGGCCCAA	190	192	178	612	615	570
sg_FBXW9_i1	GTACGCGCGCCCTACCCAG	681	801	773	1227	1674	1604
sg_FBXW9_i2	CGCAATGGAGCTTCCCCTA	849	861	823	2700	2189	2123
sg_FBXW9_i3	AGCTCCATTGCGACCGGGT	431	453	453	1410	1087	1019
sg_FBXW9_i4	AGGAGACAAGACGCGAGGC	242	249	266	567	537	704
sg_FBXW9_i5	GAATCATCGCACCGCCCTA	795	865	876	2456	2472	2157
sg_FIZ1_i1	AATGTCGGCGCCCAGAGGG	573	623	668	1532	1256	1631
sg_FIZ1_i2	GGAGGCCGGGGAAGTCCGT	393	395	367	893	1037	1321
sg_FIZ1_i3	AGTTGGGCGGAGCTTAGAG	455	506	457	1654	1214	1348
sg_FIZ1_i4	CGTGGCTCAGAAGGAATGG	99	112	119	215	226	215
sg_FIZ1_i5	CCGACATTTTGGGCAGCGG	53	58	68	159	102	134
sg_FKBP1A_i1	GGCGACGCGCCGAGGTACT	737	771	768	1374	1741	1514
sg_FKBP1A_i2	ggcataagggcagcatcta	179	243	225	562	819	555
sg_FKBP1A_i3	ACGGCTCTGCCTAGTACCT	123	146	135	330	397	321
sg_FKBP1A_i4	CCGGGCGGGTCTGAATCGG	152	142	142	430	296	361
sg_FKBP1A_i5	CCCAGGAGACGGTGAGTAG	132	125	120	517	304	331
sg_FKBP2_i1	GCGCCCCCGGAGTCAACCC	558	594	626	1310	1473	1610
sg_FKBP2_i2	CGAGGACGCGCCTGCGCAG	305	289	285	754	791	764
sg_FKBP2_i3	CAGAGGCGGCAGCACCACC	197	205	222	336	464	321
sg_FKBP2_i4	CCCCCGGAGTCAACCCCGG	84	64	67	242	119	167
sg_FKBP2_i5	CGGTACCGCGTCCTCCGAA	26	12	21	80	11	53
sg_FKBP5_i1	GGACACCGCCGCCCGAGAC	233	229	230	715	576	556
sg_FKBP5_i2	CGCGGGCGCTGCCAGTCTC	500	536	568	1391	1329	1435
sg_FKBP5_i3	GAGCGGGACCTGTCATCCC	555	571	539	1318	1407	1436
sg_FKBP5_i4	GGGCGCTGCCAGTCTCGGG	1089	1143	1091	2610	2938	2853
sg_FKBP5_i5	CGGGCAAGGCGGAGAGTGA	199	242	249	414	515	462
sg_FLYWCH1_i1	TGATGCTGCGGGTCCAGGA	239	256	268	297	569	698
sg_FLYWCH1_i2	CACGGGGCTCGCTCCCGAG	69	89	95	53	201	204
sg_FLYWCH1_i3	GGCAGACACCGCCAGGAAA	573	647	639	1598	1852	1660
sg_FLYWCH1_i4	AGACACCGCCAGGAAACGG	97	116	115	325	284	252
sg_FLYWCH1_i5	CGCCGCCGCCACCCCGACC	111	119	141	82	142	128
sg_FOXA1_i1	GCAGCCCGCTCACTTCCCG	789	825	815	2573	1884	2167
sg_FOXA1_i2	GCCTCCGCGGGAAGTGAGC	844	813	824	1577	1461	1402
sg_FOXA1_i3	AACTGCACTTGCCTCGCAG	230	241	251	557	602	481
sg_FOXA1_i4	TTCCCGCGGAGGCGCTCCc	175	171	141	222	361	317
sg_FOXA1_i5	TACTACGCAGACACGCAGG	504	508	560	1610	1299	1141
sg_FTSJ3_i1	CGGACCAGAGCAGGTATGG	508	545	514	0	23	23
sg_FTSJ3_i2	GCAGGAGCGTCGGGTGGGT	566	642	634	25	30	27
sg_FTSJ3_i3	CTAGGTAGTGTGCGGAGAG	87	107	124	26	0	21
sg_FTSJ3_i4	GGCCACCAGGAGCAACCTG	665	714	683	153	110	97
sg_FTSJ3_i5	TGGGCAAGAAGGGCAAAGT	106	106	119	5	44	37
sg_FUBP3_i1	AGAGGGGTTCGGGCCTGGG	390	383	374	1286	737	774
sg_FUBP3_i2	TACGGGTCCCCAAGCGGAG	211	245	254	524	520	472
sg_FUBP3_i3	CCGGCTACGGGTCCCCAAG	712	805	785	159	189	154
sg_FUBP3_i4	GGTCCCCAAGCGGAGCGGG	346	339	359	2	22	0
sg_FUBP3_i5	CAACCCCAGGCGGAAGTGG	656	724	720	513	427	311
sg_FUS_i1	GGCCTCAAACGGTAGGTAA	55	75	65	36	38	16
sg_FUS_i2	TCCAGGCGTCGGTACTCAG	272	296	330	457	645	649
sg_FUS_i3	CGCGGAGAAGAGTAACTGG	276	270	283	110	118	66
sg_FUS_i4	GGACATGGCCTCAAACGGT	345	423	352	72	146	189
sg_FUS_i5	TGCTCAGTCCTCCAGGCGT	659	642	641	270	225	217
sg_GADD45A_i1	AGGGTTGGCAGGATAACCC	63	77	69	457	253	158
sg_GADD45A_i2	GGGGCCCTTTGTCCTCCAG	86	90	91	241	181	310
sg_GADD45A_i3	GAGAGTCCCGAGGGAGCAA	334	329	355	1019	1229	943
sg_GADD45A_i4	GGCTGTGGAAGGCTTGCAG	327	343	295	897	949	805
sg_GADD45A_i5	TGTCGTGCGGCCCGTGGCG	553	542	509	1393	1575	1599
sg_GADD45B_i1	AGGAAGTTGCGGAAACCAA	130	185	196	401	615	475
sg_GADD45B_i2	TCCTTGGCGAGGATAATCC	58	79	64	313	175	166
sg_GADD45B_i3	CGAAGCGTCGGACTACCGT	43	57	48	124	139	101
sg_GADD45B_i4	AGGCGATCCTGGCGCTGAG	133	148	129	409	257	284
sg_GADD45B_i5	ATGCAGACGGTGACCGCCG	367	429	393	785	1269	865
sg_GATAD2A_i1	CGGGGCAAGGAACTTTCCA	299	376	382	860	770	821
sg_GATAD2A_i2	CTCCATGTGTGCGGCCGAG	326	358	343	579	782	841
sg_GATAD2A_i3	CTGGTGCGCATGTCCCGGG	441	449	425	1032	897	980
sg_GATAD2A_i4	GGCAGCGCGCAGGTTACGG	1789	1896	1962	3656	3389	3211
sg_GATAD2A_i5	ACGTGCCCGGGCCGCCTCG	274	255	302	668	556	438
sg_GATAD2B_i1	GAGTTACACCGCCACCGCC	517	512	529	1243	1093	1062
sg_GATAD2B_i2	GCGGCGGAGGCGTCGAAAA	411	401	435	1038	970	1003
sg_GATAD2B_i3	GACACTGCGGTACAGAcgg	658	671	643	1842	1704	1613
sg_GATAD2B_i4	gcgggcggAGCAGACACTG	536	559	526	1508	1633	1616
sg_GATAD2B_i5	GCAGACACTGCGGTACAGA	283	251	268	804	758	686
sg_GCAT_i1	GGGCGAGGTAGGAGCGATG	153	166	178	596	509	370
sg_GCAT_i2	CGAGCGCGCCTGCCTGCCT	633	687	737	1355	1453	1760
sg_GCAT_i3	ttggtagagaccttcacaa	0	0	0	0	0	0
sg_GCAT_i4	aggagccgctcaagaaatg	318	313	363	1076	1013	1062
sg_GCAT_i5	CGCGATGCGCACGGCTCCC	109	108	100	437	292	221
sg_GEMIN2_i1	GCGTACTAATAGACACCTT	34	25	29	0	2	1
sg_GEMIN2_i2	ACCATGGCGTGGGTACCAG	12	14	9	0	0	0
sg_GEMIN2_i3	GTACCAGCGGAGTCCGCAG	268	265	325	0	14	0
sg_GEMIN2_i4	CACCGAGGGCTGTACCCAG	221	255	260	332	203	172
sg_GEMIN2_i5	TCCGCTGGTACCCACGCCA	300	307	245	43	13	15
sg_GLYR1_i1	GCGGCTCGGCGACTTGGTG	1037	1080	1108	1867	2128	1837
sg_GLYR1_i2	CCGTGCGTCGGCGGTGGTT	3	0	2	0	1	5
sg_GLYR1_i3	TTCCCGGCGGCCCGTGCGT	436	439	416	913	1083	1169
sg_GLYR1_i4	GGACCGGACCTGCGAGATC	514	516	520	1848	1399	1421
sg_GLYR1_i5	CGGCTGTGAGTCTGCGGCT	124	149	143	289	323	284
sg_GNPAT_i1	GCTTCCGTCCTGGCTGAGA	614	630	667	16	24	27
sg_GNPAT_i2	CCCAGCAGGAGCACCACCA	750	710	766	982	1348	1377
sg_GNPAT_i3	CGCCCGGGATCCTGTGTAG	332	335	375	852	1057	791
sg_GNPAT_i4	CTGGGCGCCTACCGAGTAG	544	563	541	182	115	130
sg_GNPAT_i5	AGCCGCTACACAGGATCCC	212	273	253	55	8	12
sg_GNPNAT1_i1	AGGGCCGCGCGCAGGCGAG	669	644	692	1338	1520	1412
sg_GNPNAT1_i2	AGGGCCTCTACGGGTGAGG	264	274	260	945	649	464
sg_GNPNAT1_i3	CGCGCGGCCCTGCGTGAGG	597	597	619	1087	1363	1083
sg_GNPNAT1_i4	GCCTCTGCCCCCTCACGCA	1337	1363	1271	3645	3373	3705
sg_GNPNAT1_i5	GGGAACCGCGGCCCAGACG	1045	1036	1026	2587	2320	2301
sg_GPS2_i1	GAAGGGCAGTCGTCCGCGC	836	877	913	1712	1633	1909
sg_GPS2_i2	CAGAGAAGGCGGGTAGGAA	60	54	84	215	90	116
sg_GPS2_i3	AAGCGCAGAGAAGGCGGGT	534	547	615	961	1066	866
sg_GPS2_i4	GGGGACGCACGGCCCAGAA	570	561	605	980	1530	1596
sg_GPS2_i5	GCAGGCCCCGTCTGAGGTC	500	494	531	1129	975	940
sg_GSG2_i1	GCAGCAGCGACGCCAGCAT	821	905	805	2384	2233	1874
sg_GSG2_i2	TCGGGATCGTCAGGATCGT	359	482	439	1234	942	948
sg_GSG2_i3	GGAGCGAAGCCGCCATGGC	492	495	523	1373	1204	1084
sg_GSG2_i4	AAAGCCGGCTCCCAGGTCC	652	709	681	1290	1078	1052
sg_GSG2_i5	CGGAGTCGCGGCTGGGGAA	105	118	112	240	74	113
sg_GTF3C1_i1	GAAGTAGCAATGGACGCGC	379	347	412	1	30	35
sg_GTF3C1_i2	GACGCGCTGGAGTCGTTGT	561	676	649	110	116	84
sg_GTF3C1_i3	GGACGAAGTCGCTCTGGAG	190	221	200	168	43	127
sg_GTF3C1_i4	CGGCGGTAAGGCTAATCTG	256	271	272	664	737	675
sg_GTF3C1_i5	CCGCCGACTGAAGTAGCAA	131	149	126	9	20	12
sg_GTF3C4_i1	TGAGGGGAGAAAACCGCCG	41	58	32	80	117	39
sg_GTF3C4_i2	GCCGGATCTCGCTTCTCAG	584	642	640	215	387	377
sg_GTF3C4_i3	ACGGCGGCACCGGGCGGGT	176	152	143	125	276	235
sg_GTF3C4_i4	CCGCCGAGTCACCATGAGG	343	357	366	302	260	323
sg_GTF3C4_i5	GCCCCTTCCGGGTCCGGAA	9	5	7	1	9	3
sg_GTF3C5_i1	TAGCCAGCGAGGGACCCGG	503	527	512	71	12	4
sg_GTF3C5_i2	CCTGCCAGACGCACAGGGA	388	417	351	31	29	63
sg_GTF3C5_i3	GGGCCCTGCCAGACGCACA	1547	1498	1602	304	420	364
sg_GTF3C5_i4	CGCCGTCCCCGTGGAGCTG	522	551	576	310	299	256
sg_GTF3C5_i5	TACTAGCCAGCGAGGGACC	296	320	318	214	86	119
sg_H2AFY_i1	GGCCCGCGCGGCACTTACG	1291	1391	1397	3140	3997	3517
sg_H2AFY_i2	CAGGAAGGGTCGCCAGGGT	698	702	725	1789	2158	1803
sg_H2AFY_i3	gcgcgggcgggAAGCGAAG	483	512	489	1314	1219	1231
sg_H2AFY_i4	GTTCCAGTTCACTCGGCAg	559	575	604	1882	1851	1808
sg_H2AFY_i5	CGAGGAGCGCGGAGAGAAA	120	115	113	336	250	288
sg_H2AFY2_i1	GCGTCGAGGGTACTGAGAG	477	476	518	1086	1067	1187
sg_H2AFY2_i2	TATCTGTGCGTGTCAATGG	116	126	126	298	225	437
sg_H2AFY2_i3	CGGCAAGCGGCAGTTCTCT	261	293	306	617	938	959
sg_H2AFY2_i4	GCGTGTCAATGGCGGCAAG	468	480	523	1022	1034	1278
sg_H2AFY2_i5	TCCTTGGGCGATAAAGGGG	91	99	90	249	177	181
sg_H2AFZ_i1	AATCCGAGTTCCCGGATGA	58	64	73	100	98	135
sg_H2AFZ_i2	GCGGGTGGCAGCCATTGGT	666	736	745	765	794	702
sg_H2AFZ_i3	GGTGGTGGGATCTCACCGT	67	97	102	25	119	90
sg_H2AFZ_i4	CGCGGTGCGACGAAGGAGT	26	38	47	0	16	15
sg_H2AFZ_i5	AAAAGGCTAATCGGACCCA	31	33	42	186	70	48
sg_HADHA_i1	CGGCAGCGAAAGGGAGACG	6	6	6	0	0	0
sg_HADHA_i2	CACGGGAAACCGGGTCCCA	569	669	585	253	100	70
sg_HADHA_i3	GCTCGGCCGCACCCGTTAG	511	619	619	1516	1408	1447
sg_HADHA_i4	CAGTGGAGAGCGCCTCTAA	243	288	275	501	629	647
sg_HADHA_i5	CTCGGCCAGGCCTCACCTC	290	314	309	472	472	463
sg_HAT1_i1	GCGCGGACCGCCGCCAACA	203	200	205	69	0	20
sg_HAT1_i2	GGTGATCGTAGCTCGGAAA	193	188	226	395	417	488
sg_HAT1_i3	TCCGAGCTACGATCACCCG	252	245	274	633	676	369
sg_HAT1_i4	ATCGTAGCTCGGAAATGGC	120	105	112	375	291	166
sg_HAT1_i5	GATCACCCGCGGCTGAGGA	578	522	529	1145	1002	749
sg_HCFC1_i1	CCCCGAAGCGGCAACTGTA	83	96	89	35	79	61
sg_HCFC1_i2	ACGGCAGAAGAAGCGGTAA	68	72	66	103	45	70
sg_HCFC1_i3	CTAGAGTTAGGCCCCGAAG	269	297	317	94	97	68
sg_HCFC1_i4	AACTGTACGGCAGAAGAAG	60	61	50	124	13	32
sg_HCFC1_i5	GCGCTCATGCCTCCTCCCT	1204	1244	1266	3138	2947	2652
sg_HDAC1_i1	ACCGACTGACGGTAGGGAC	0	0	0	0	0	0
sg_HDAC1_i2	GGACGGGAGGCGAGCAAGA	495	522	500	1579	1554	1622
sg_HDAC1_i3	GGACGGACCGACTGACGGT	271	326	313	930	742	1037
sg_HDAC1_i4	GGGCGGACGGACCGACTGA	402	420	490	1283	1363	1168
sg_HDAC1_i5	GCAGACGCAGGGCACCCGG	580	685	648	1504	1486	1331
sg_HDAC10_i1	GCGGGAGCGCACAGAACCT	560	577	612	1654	1455	1248
sg_HDAC10_i2	CGCTGCCGCAGGCGATCCA	497	552	562	876	944	882
sg_HDAC10_i3	CCCAGGCGCGCAGAAGGCA	488	514	485	1549	1395	1041
sg_HDAC10_i4	GCGAGGCTGCAGTCGAAGG	961	1073	1060	2758	2634	2627
sg_HDAC10_i5	GAGCGCACAGAACCTAGGC	814	867	869	2429	2174	2119
sg_HDAC11_i1	ccGCGGCACTCACATCCCG	411	461	483	1047	958	1019
sg_HDAC11_i2	CCAGTGGCTGCCTCCGTGG	305	322	310	592	879	720
sg_HDAC11_i3	ACGACTGCCAGGGTGTGAT	27	23	25	64	84	93
sg_HDAC11_i4	cccgcccaccgggacccct	0	0	0	0	6	0
sg_HDAC11_i5	TACGCGGACGCCCCCACGG	666	698	715	1236	1536	1210
sg_HDAC2_i1	GGCCTCCACGGGGGAGGAA	247	278	216	73	10	22
sg_HDAC2_i2	TGGCCCCCTCCTCGCGAGT	1620	1726	1600	5019	7370	6321
sg_HDAC2_i3	GCTCGGTACCACCCGGCAG	259	274	275	154	256	302
sg_HDAC2_i4	GAAAGCTCGGAATCGGAGG	393	463	455	1319	1616	1494
sg_HDAC2_i5	GCCGAAAGCTCGGAATCGG	283	320	343	875	1122	1419
sg_HDAC3_i1	GGGTCGTAGAAATAGGCCA	23	20	18	0	12	0
sg_HDAC3_i2	GTTCGTCAGCTCTCACCCC	466	461	493	116	139	214
sg_HDAC3_i3	TGTGGCCGTAGGGATAGGT	198	172	187	72	61	82
sg_HDAC3_i4	CAGCTCCCCGATACTCTAG	596	615	636	360	491	381
sg_HDAC3_i5	GACCCGCCCCTAGAGTATC	146	148	165	76	79	81
sg_HDAC4_i1	CCTGGCTCGACGCTGGAGT	791	858	882	2438	2423	2227
sg_HDAC4_i2	TCAACCGCGAAGCACCCAG	395	385	369	860	1328	1090
sg_HDAC4_i3	ATACTGGCAGTGGGTCACG	328	395	391	744	837	900
sg_HDAC4_i4	GAAGCATCATGGTTCAACG	416	419	402	1440	1387	1147
sg_HDAC4_i5	CACGCGTCCTGGACCTCAT	608	651	620	1964	1937	1749
sg_HDAC5_i1	GGAGGAGCCGCCGCAAAGA	459	509	546	1029	1413	1435
sg_HDAC5_i2	GGCTCCTCCATCTTTGCGG	975	931	984	2747	2895	2723
sg_HDAC5_i3	CGGTCTCCGAGCCATTTGG	673	738	727	1742	1863	2009
sg_HDAC5_i4	GCGCCTTCCCTACAGGTAA	326	337	305	1043	1267	1391
sg_HDAC5_i5	GATGGAGGAGCCGTCGAGG	395	405	451	1316	1009	1107
sg_HDAC6_i1	AAACGCTAGGGGCGGGATC	252	265	272	282	367	340
sg_HDAC6_i2	TGGTTGAAACGCTAGGGGC	156	148	172	333	390	353
sg_HDAC6_i3	GAGGGAGAAGGCCTGAGAG	291	314	309	4	30	6
sg_HDAC6_i4	ACCGGTCCGGCCCGATAAG	0	0	0	0	0	0
sg_HDAC6_i5	GGAGCTGGTTGAAGGAACG	104	111	126	181	192	238
sg_HDAC7_i1	CTGCAGAGCGACTGTGAGA	349	371	354	848	880	518
sg_HDAC7_i2	TGTGAGACGGCGAGAGGAA	0	0	0	0	0	0
sg_HDAC7_i3	TCGTCCTCCCCGGGAACAG	587	627	620	0	4	0
sg_HDAC7_i4	GGGGCAGCTACAGGCCCAA	53	61	88	161	141	182
sg_HDAC7_i5	ACATCCCCCCAGTCGCCGG	578	556	584	1523	1429	1505
sg_HDAC8_i1	CGATCAGAGGAGCAGGAAC	107	121	97	19	51	26
sg_HDAC8_i2	CTCCTCTGATCGGCCGCAG	439	443	438	1010	1007	894
sg_HDAC8_i3	GGACGTCCAATGGACAGGT	107	126	123	273	279	246
sg_HDAC8_i4	CACCGCTGCGGCCGATCAG	569	641	651	918	1204	1101
sg_HDAC8_i5	CTGGAAGGTGGCTGCGGAA	247	261	280	725	638	615
sg_HDAC9_i1	ATAGGAGAAGGGCACCGGC	163	175	151	232	417	423
sg_HDAC9_i2	CACAGACACAGATAGGAGA	0	0	0	0	0	0
sg_HDAC9_i3	TCCTGCAAGTGGCTCCAGC	775	787	773	2276	2231	2086
sg_HDAC9_i4	CCAGCGAGGGTAGCTCCTG	216	228	217	453	544	384
sg_HDAC9_i5	AAACCCTCAGTCCTGCAAG	158	192	186	460	602	474
sg_HDGF_i1	gcggATCGGGGCAAGGCTC	400	434	438	533	729	783
sg_HDGF_i2	cccgcgcgccgcacggacg	0	0	0	0	0	0
sg_HDGF_i3	GGTTGCATAACACCGGGAA	72	75	95	162	130	77
sg_HDGF_i4	GGCAAGGCTCCGGCGCGGT	133	121	137	102	134	330
sg_HDGF_i5	CGCGGAGCGGGCAGAGGTG	355	310	290	163	202	232
sg_HDGFL1_i1	GGTCCCCGCTCTTGTACAT	457	489	503	759	1384	1290
sg_HDGFL1_i2	GACGACGACAAGCCCACTG	99	132	100	368	396	253
sg_HDGFL1_i3	AACCAGCTATGTCGGCCTA	259	276	302	805	750	715
sg_HDGFL1_i4	TCCGCAGAACCAGCTATGT	168	173	187	538	552	383
sg_HDGFL1_i5	GCATGCCCATGTACAAGAG	272	254	267	569	841	777
sg_HDGFRP2_i1	CAGGACCCCCAGGCCCCGA	435	435	473	192	168	177
sg_HDGFRP2_i2	CCAGGATCCCTAGACCCCG	144	162	152	318	288	390
sg_HDGFRP2_i3	GCAGGGAGCTGCGCCCTAG	494	471	455	717	684	820
sg_HDGFRP2_i4	TGCTGACGGCGAGAGGCCC	25	33	37	65	97	80
sg_HDGFRP2_i5	gccggaggcgggcactgga	195	196	204	210	175	154
sg_HDGFRP3_i1	GGACTACCAGGAAGGGGAG	70	82	82	78	27	157
sg_HDGFRP3_i2	GACCAAGGACTACCAGGAA	250	212	229	671	755	829
sg_HDGFRP3_i3	GCGGCGACCAAGGACTACC	335	381	332	1459	960	1077
sg_HDGFRP3_i4	CGCTGCCCGAGAAGGAATT	498	508	523	1228	1364	1343
sg_HDGFRP3_i5	TGGTCGCCGCGAAGATGCC	305	360	305	793	971	878
sg_HELLS_i1	TGGGCCGGCAGCGGTTGTG	418	380	436	914	868	915
sg_HELLS_i2	TTTGGCTAGAAGGCTGGGC	179	189	213	247	418	362
sg_HELLS_i3	GTTGTGAGGAGTTAGCTCG	388	439	441	1170	783	646
sg_HELLS_i4	TGGGCAAGCATGGAGGCTG	140	177	164	382	398	403
sg_HELLS_i5	GCTCCAGTGCATCTCGGGT	1114	1216	1190	2686	3163	2816
sg_HEY2_i1	GATGGGAGACGCCACTGAA	5	4	7	0	60	13
sg_HEY2_i2	TGGGCAGGCGCGGCTCCGG	232	294	266	934	927	641
sg_HEY2_i3	CGGCGCGGTCTGCTCCTAG	36	41	49	28	66	107
sg_HEY2_i4	GCCTGGGCAGGCGCGGCTC	177	195	225	218	51	156
sg_HEY2_i5	TTGCGGCCGAGCAGAGTTG	615	614	582	1768	1700	1556
sg_HGSNAT_i1	CAGGCGGCGCCCACCCCAG	410	362	380	375	352	456
sg_HGSNAT_i2	GCGCCGCGCACGGAGATAG	483	572	551	1100	1294	1029
sg_HGSNAT_i3	CAGGACGCAGGCTCCGCTG	284	320	300	0	10	44
sg_HGSNAT_i4	GCGCCTTCCGTCTAAACAG	396	421	442	1416	1120	1164
sg_HGSNAT_i5	ACGCCGGGACCCCACAAAC	154	194	162	242	279	293
sg_HINT1_i1	GAGAGGCTCGGAAGAAGGG	85	102	97	104	112	59
sg_HINT1_i2	GAGGAGAGGCTCGGAAGAA	128	151	143	606	518	373
sg_HINT1_i3	ACAGGGCCCGGGCACTCCG	441	453	440	397	400	480
sg_HINT1_i4	CGCGGGAGAGAGGCCGAGA	732	706	701	2059	1612	1837
sg_HINT1_i5	TCTCCCGCGCGGCGGCCAG	522	594	575	1562	1788	1529
sg_HIRA_i1	TCCCTCCGGAAGACCCCGG	75	88	86	177	198	158
sg_HIRA_i2	CGCGCCGGTCGCCCAGACA	687	725	735	1181	962	889
sg_HIRA_i3	CAGACATGGCGGACGGCAG	557	561	576	908	1225	976
sg_HIRA_i4	CCCTCCCTCCGGAAGACCC	53	59	62	293	149	111
sg_HIRA_i5	ACCTAGCCGGGGACTGACG	0	0	0	0	0	0
sg_HLTF_i1	TCAGGAGCGCACGACTGAA	131	116	128	263	344	309
sg_HLTF_i2	TGGCGAGTAGGGGCTCCTA	485	508	488	1479	927	1080
sg_HLTF_i3	CGACGTCTGACTGGACTCG	98	103	75	306	243	297
sg_HLTF_i4	GACGGCGTCGACGTCTGAC	56	58	67	66	153	81
sg_HLTF_i5	gcgcacagtgggtatctaa	567	658	594	1250	1273	1406
sg_HMG20B_i1	CTCCGGGCCCGGCATCCCG	759	787	687	1416	1371	1476
sg_HMG20B_i2	GTTGGAGCGTCGCGCAGTC	782	738	781	1708	2123	2035
sg_HMG20B_i3	CTCAGGGCCCGGAGTTCCG	667	669	682	2124	2277	2123
sg_HMG20B_i4	GAACTCCGGGCCCTGAGAG	561	627	657	1508	1982	2026
sg_HMG20B_i5	GTCAGGGGTTCAGGAGCTA	192	173	189	597	443	483
sg_HNRNPA0_i1	GTTCAGCGGCCTCTTTGTG	504	580	571	751	1267	1054
sg_HNRNPA0_i2	cacctccgcTCCCCTATCT	1800	1931	1951	4252	4152	4192
sg_HNRNPA0_i3	GGAGACTGGAAGACAACCA	137	146	123	278	400	306
sg_HNRNPA0_i4	TTGTGTGGTGCCCAGATAG	101	94	109	91	206	217
sg_HNRNPA0_i5	ATCTGGGCACCACACAAAG	670	758	742	1392	1544	1641
sg_HNRNPA1_i1	CGCGCAACAAAGGCTTGGG	420	534	583	842	555	468
sg_HNRNPA1_i2	GTGCGTCGGAAGGCGACTA	177	195	204	276	222	434
sg_HNRNPA1_i3	TCCGACGCACGCGCAACAA	524	525	520	888	814	676
sg_HNRNPA1_i4	ACAAAGGCTTGGGCGGTAG	133	151	152	226	207	198
sg_HNRNPA1_i5	AGGCGGGGTAAAAAAGAGA	7	14	9	38	26	25
sg_HNRNPA2B1_i1	AGCAGCGCCGGGTCCCGTG	1418	1409	1476	2401	2243	2361
sg_HNRNPA2B1_i2	GCGGCGGCAGCGGCTCTAG	795	885	903	1264	1674	1499
sg_HNRNPA2B1_i3	GAAGGTTCTAGAAAAGCGG	0	0	0	0	0	0
sg_HNRNPA2B1_i4	TACAGCGCCAGGACGAGTC	761	786	794	1613	2258	1956
sg_HNRNPA2B1_i5	TCTAGAAAAGCGGCGGCAG	126	99	123	127	240	176
sg_HNRNPC_i1	CTACGACCGCGAGGACTAC	53	57	53	213	54	18
sg_HNRNPC_i2	CGGAGGTAATAGAAGGCAT	29	38	35	8	1	3
sg_HNRNPC_i3	GACTAGGCCTTCGCCTCGG	271	276	258	0	16	24
sg_HNRNPC_i4	CGCGGTCGTAGAAAATGAA	94	88	97	63	119	26
sg_HNRNPC_i5	TGAGGGCCCGGTTAGTTAG	47	60	63	0	14	34
sg_HNRNPM_i1	GCGACGGAGATCAAAATGG	425	457	456	477	614	491
sg_HNRNPM_i2	CCAGACGCGGAGAAAATGG	139	154	165	136	12	44
sg_HNRNPM_i3	ATGGCGGCAGGGGTCGAAG	516	607	535	361	273	247
sg_HNRNPM_i4	GCGGCGACGGAGATCAAAA	548	489	561	1029	998	1288
sg_HNRNPM_i5	AGCCCAGACGCGGAGAAAA	484	456	502	508	707	485
sg_HOMEZ_i1	GGGAGACCGTACACGAGCT	605	572	611	1751	1607	1958
sg_HOMEZ_i2	CTGGGAGGGGAAGTCCAAG	159	170	182	609	640	518
sg_HOMEZ_i3	GCGCTCCCGGGGACGGTGG	217	270	250	607	161	258
sg_HOMEZ_i4	TGGGACGATAAGCCCCATG	7	10	10	17	1	11
sg_HOMEZ_i5	CCCAGCGATGGCCGAAACC	180	203	212	673	650	491
sg_HOXC10_i1	ATCGCCTGGAACAACCTGT	382	475	442	1546	1241	1255
sg_HOXC10_i2	TTAAGGAGCAATACTACAG	0	0	0	0	0	0
sg_HOXC10_i3	TCCTTGACACTAGGTGGGT	12	22	32	33	10	8
sg_HOXC10_i4	AGGAGCAATACTACAGCGG	186	157	167	342	477	475
sg_HOXC10_i5	gcgccccccctcccGGATG	1320	1469	1420	4607	4116	3523
sg_HR_i1	CGCGCAGCGCGGCTAATGG	0	0	0	0	1	1
sg_HR_i2	TAATGGAGGTAGAGCGCGG	253	235	276	694	578	540
sg_HR_i3	GGCTAATGGAGGTAGAGCG	522	628	589	1607	1552	1472
sg_HR_i4	TTCTGGCGATGGCGATCAG	41	47	62	97	136	134
sg_HR_i5	CTAGGGCCGCAGGTTGGAG	439	507	534	1325	1013	900
sg_IFNB1_i1	CTCTGGCACAACAGGTAGT	492	455	506	1170	1381	1057
sg_IFNB1_i2	CCAGAGCAAAGGCTTCGAA	270	280	254	659	787	776
sg_IFNB1_i3	ACCTGTTGTGCCAGAGCAA	0	0	0	0	0	0
sg_IFNB1_i4	CAACAGGAGAGCAATTTGG	486	456	492	1268	1352	1064
sg_IFNB1_i5	GCCTTTGCTCTGGCACAAC	551	592	652	1624	1773	1625
sg_IKBKAP_i1	GACTGTGGGAGCTGACTCT	327	351	353	39	57	80
sg_IKBKAP_i2	TAAGGCTCTAGGAAAGAGG	0	0	0	0	0	0
sg_IKBKAP_i3	CCTGAGGACCCCCAAACAG	459	454	443	925	977	812
sg_IKBKAP_i4	ACTAGGCCTCCAAGGATGG	86	86	91	39	67	123
sg_IKBKAP_i5	TTGCCACCTGCTCCATCGG	786	925	808	1227	1554	1500
sg_ING1_i1	ACTGGGCTGGGTAGAAGAG	133	129	129	355	244	261
sg_ING1_i2	TTTCCACGTTGGACAAGTG	23	46	35	60	44	103
sg_ING1_i3	GAGCCGCACTTGTCCAACG	734	798	728	2504	2306	1923
sg_ING1_i4	AGGTGGAGCTGCTCCCCGT	238	240	230	341	430	272
sg_ING1_i5	CCGTTGGCAGGACTCAACA	91	94	134	275	310	244
sg_ING2_i1	GCGGCCGTGCCCTCTCGAG	1043	1062	1080	2685	2452	2718
sg_ING2_i2	ACCCCGCAGCCGCTCGAGA	226	260	219	804	532	543
sg_ING2_i3	GGAGGACTGGAGACCGGGT	219	220	242	46	8	7
sg_ING2_i4	TCTGCCGAGCGGGACTGGG	459	493	462	454	435	476
sg_ING2_i5	CGCTCGGGGAGACTGTCAC	481	542	513	644	756	548
sg_ING3_i1	CGGAGGCGCCATATTGGAG	481	458	563	426	650	633
sg_ING3_i2	gggcgggcaagagcgcgag	414	472	419	391	439	384
sg_ING3_i3	AGCGGTCCCGCAGATCCAT	288	285	312	465	545	533
sg_ING3_i4	GTCGAGCGGGTGCTGCTAG	550	539	532	584	510	621
sg_ING3_i5	TAGAGCTGAGGGAACAAGG	62	59	70	85	80	89
sg_ING4_i1	CGCTGATGGGTGTAGACGA	197	215	181	537	515	291
sg_ING4_i2	GGATCGAGGCCCCGCTGAT	408	493	439	973	1017	1160
sg_ING4_i3	ATGGGTGTAGACGAGGGAG	0	0	0	0	0	0
sg_ING4_i4	ATGGCTGCGGGGATGTATT	308	328	294	696	742	531
sg_ING4_i5	CTCATGGGGTTGAGAGTGG	356	358	353	350	679	562
sg_ING5_i1	CGGTCGCCATCTTCGTCCG	206	170	197	428	468	427
sg_ING5_i2	GGCACGGAGGACTCCGCGT	485	527	531	773	1020	1010
sg_ING5_i3	GCGCGGCCGCGGACGAAGA	631	693	716	1317	1616	1244
sg_ING5_i4	CAGACgggacagggacggg	322	294	309	471	817	545
sg_ING5_i5	AGATAGTGCTCCAAGTACA	0	0	0	0	0	0
sg_INO80_i1	AGCCGCGGTTCGCTCTCTG	244	200	244	1	31	21
sg_INO80_i2	CGAACCGCGGCTCCACCGT	88	107	119	25	12	49
sg_INO80_i3	AGGTGAGGCAACTAGACGT	73	81	82	26	6	12
sg_INO80_i4	AGGAGCGGAGCAGGGACAC	299	315	366	47	128	159
sg_INO80_i5	CTCTCTGCGGGCGACAACT	375	386	386	663	387	387
sg_INO80C_i1	AAGACTCGGAGTGCGATGG	359	365	408	471	170	197
sg_INO80C_i2	AAGTTCCAAGGCCCGCGCT	733	785	815	610	449	509
sg_INO80C_i3	CCCGCGCTGGGAAAAAGGT	93	112	131	82	29	50
sg_INO80C_i4	ATCAAGACGGAAGTAACAG	5	5	2	0	0	0
sg_INO80C_i5	GACGGAAGTAACAGCGGAA	161	144	142	25	67	81
sg_INTS12_i1	ACAGACGGATCGGCAGGGC	317	409	335	234	220	237
sg_INTS12_i2	CTGTTCCCGGTGGTCCCTT	299	342	368	429	426	432
sg_INTS12_i3	CCACCGGGAACAGACGGAT	273	305	271	159	153	80
sg_INTS12_i4	CGGCCCGCAACTCCCTCGG	283	291	267	445	416	445
sg_INTS12_i5	CCGTTTCCGAAGGGACCAC	4	1	4	3	0	0
sg_IVNS1ABP_i1	GGTCAAGTAGAAGGACGAG	96	91	96	133	145	182
sg_IVNS1ABP_i2	gtgcggcgcgagcggtcgg	298	363	351	485	758	484
sg_IVNS1ABP_i3	GAAGCGGTGTCCTCATCAG	133	121	123	188	308	334
sg_IVNS1ABP_i4	GGCTTCACGTCCCAGAGGG	388	413	345	443	742	622
sg_IVNS1ABP_i5	GCGGTGTCCTCATCAGGGG	215	237	248	519	576	469
sg_IWS1_i1	GCCGTACCCGGCAGGCTGG	497	517	553	564	660	503
sg_IWS1_i2	CTTCTAGGAAGTAGAACGC	0	0	0	0	0	0
sg_IWS1_i3	CCGCGACCCGGCCCGAGGA	479	490	492	849	940	808
sg_IWS1_i4	GGCGGGCAGGCATGCGAGC	518	605	602	451	499	472
sg_IWS1_i5	CGGCGGAAAAGGCCGTACC	218	211	225	248	256	292
sg_JAK2_i1	GCAGGCGGGACCAAAAGGT	361	349	369	1372	1019	893
sg_JAK2_i2	CGCCGAGGGAGGCCGTTAG	512	505	522	1308	1439	1374
sg_JAK2_i3	CGCCGCTAACGGCCTCCCT	367	365	379	969	855	957
sg_JAK2_i4	ACCGGCCGAGAAGCCGAAG	0	0	0	0	0	0
sg_JAK2_i5	AGACTGCAGGCCAACCGGG	380	417	409	1082	1419	1225
sg_JARID2_i1	GCAGAAGAGTCAACTCCAg	206	200	203	491	415	536
sg_JARID2_i2	GAAGAGTCAACTCCAgcgg	326	366	356	1191	866	1006
sg_JARID2_i3	ggcggcagcACCACAGCGA	1356	1465	1436	2944	4210	3673
sg_JARID2_i4	GAGTCAACTCCAgcggcgg	477	464	478	119	122	199
sg_JARID2_i5	ACTCGGCGAGCCCTCGCTG	63	47	50	112	152	167
sg_JHDM1D_i1	AGCCCGCCCGGCGAACCCG	61	50	38	134	118	139
sg_JHDM1D_i2	CGGCTGCGCTCGCTCCAGT	19	13	17	53	13	19
sg_JHDM1D_i3	CCGGGCCAGGCGAGCCCAC	247	281	291	575	823	874
sg_JHDM1D_i4	AGAGGGCCGGCGGATAAGT	602	625	689	1799	1710	1359
sg_JHDM1D_i5	TTAAAGATGGCCGGAgcgg	101	106	137	125	179	133
sg_JMJD1C_i1	CACGCAGACAGAGTACAGT	690	747	734	1937	2174	2186
sg_JMJD1C_i2	TGCAGCGGCGTCATTGTAT	305	388	424	724	942	873
sg_JMJD1C_i3	GCTTTCTCCAGCTGATGGA	335	326	345	519	796	1041
sg_JMJD1C_i4	ATCTCAGAAATCCACAACA	59	56	59	161	265	198
sg_JMJD1C_i5	TTTAGTCTTCAAAAATCAC	0	0	0	0	0	0
sg_JMJD4_i1	CTGCAGAGGAACTCTCCAG	112	129	111	399	280	266
sg_JMJD4_i2	CTGCTACGGACCTACGGTG	281	265	299	781	821	668
sg_JMJD4_i3	TAGAGAGGGGCACCAGGGA	120	119	150	213	187	257
sg_JMJD4_i4	TCGCCGACAGCCACTTCCG	191	218	205	736	605	583
sg_JMJD4_i5	AGCCACTTCCGAGGCCTGG	216	174	174	612	486	434
sg_JMJD6_i1	GGCTGCGCCGAGGTCGTAG	242	282	246	539	622	428
sg_JMJD6_i2	GGCTGTCAAGGCTCATGGG	800	845	915	2780	3186	3204
sg_JMJD6_i3	TGACAGCCAGGTCCCCTAG	156	138	133	376	208	227
sg_JMJD6_i4	AGACGGGCGGCCACAGCAC	290	282	299	450	800	828
sg_JMJD6_i5	CAAAGGAGTCAGGGACGAC	98	98	105	337	245	344
sg_JMJD8_i1	AAGGCGTACCTGGAAAGAA	16	13	10	1	29	5
sg_JMJD8_i2	AGAGTGGCCGGGGACGGAC	149	183	196	609	472	537
sg_JMJD8_i3	TAGTGGCCGGGCCCAGCAC	268	343	295	516	529	377
sg_JMJD8_i4	AGGATGACGGGCCTGACGA	204	211	237	734	539	656
sg_JMJD8_i5	CCATGAGCCTGCCGCCCTC	855	899	863	2695	2366	2862
sg_JUNB_i1	GCGGCTGGGACCTTGAGAG	289	309	335	790	877	1040
sg_JUNB_i2	CAACCTGGCCGACCCCTAC	611	657	645	1640	2280	1666
sg_JUNB_i3	GCGCCAGAGAGGGCGACGG	142	151	136	440	425	538
sg_JUNB_i4	CAGCTCCCTGCTGGCTCCG	246	264	262	755	801	838
sg_JUNB_i5	GCGCTTTGAGACTCCGGTA	89	91	91	134	185	190
sg_KANSL1_i1	CCCCCCGCCCGGAAAGTCA	130	120	100	114	53	35
sg_KANSL1_i2	ccgccgcggcgAGACGAGT	0	0	0	0	0	0
sg_KANSL1_i3	AGACGAGTCGGCTTCGCTA	63	57	65	12	12	5
sg_KANSL1_i4	CCGGCTCGGCGAGCGGTGG	40	33	42	0	2	10
sg_KANSL1_i5	CCGCTTCAGATTAAAGGGG	90	71	89	0	31	4
sg_KANSL1L_i1	CGGGCGGACTGTTAAACCg	74	110	100	194	233	257
sg_KANSL1L_i2	GCGGACTGTTAAACCgcgg	149	137	151	390	504	285
sg_KANSL1L_i3	CGCTGCCCGCAGCTCCGTG	209	225	231	430	534	419
sg_KANSL1L_i4	CGAGTGGCCGGCGTCTCAG	124	116	80	104	257	309
sg_KANSL1L_i5	GCCCACTGCTCCCAGACCG	771	768	751	1988	2061	1881
sg_KANSL2_i1	CGAGCGGCGCGGCAGAGTG	80	88	109	0	0	0
sg_KANSL2_i2	GCCACTAGAGAAGGGCGAG	360	361	379	0	1	4
sg_KANSL2_i3	CGCTGGCGCCACTAGAGAA	488	510	466	27	0	0
sg_KANSL2_i4	AGCTCCTGAGGTAAGATGG	79	98	84	82	10	22
sg_KANSL2_i5	CGGCGCAGCGCAGCTCCTG	542	466	432	892	1216	1073
sg_KANSL3_i1	GCGCGCGGCCGTAAGACCG	261	261	294	0	2	3
sg_KANSL3_i2	CCGCGGGTGAGAGCAGCGT	45	51	37	0	0	0
sg_KANSL3_i3	GAGCAGCGTTGGCTTCGAG	234	265	235	0	1	0
sg_KANSL3_i4	acggcccatctaggagaca	80	83	85	2	0	0
sg_KANSL3_i5	GCGTTGGCTTCGAGGGGAG	501	488	558	271	273	224
sg_KAT2A_i1	CCTCCCCCGCAGCGGAGAG	253	239	233	1033	1174	1115
sg_KAT2A_i2	CCCAGCCCTAGGGCCGCAT	230	231	237	1029	1319	1245
sg_KAT2A_i3	gcCTGGGAAGGTTCCGCCA	388	432	419	2324	1851	2371
sg_KAT2A_i4	GCAGCAGCGCGCCAGTCAG	713	736	741	2927	3743	3325
sg_KAT2A_i5	GCGCCGCTCTCCGCTGCGG	505	620	501	1784	2182	2283
sg_KAT2B_i1	CCCATCCGCGGTCCGAGAG	361	350	326	812	902	809
sg_KAT2B_i2	CGACTACCAGAGCCCGAGA	257	273	280	1004	731	704
sg_KAT2B_i3	CTCCTGCCGTGCTCCGGGG	1237	1350	1265	3081	2542	2931
sg_KAT2B_i4	GACATGCCGCCCCGGAGCA	947	1093	1007	1956	2103	1953
sg_KAT2B_i5	GGCCCCTAGCACCCATCCG	1245	1246	1258	2721	4108	3255
sg_KAT5_i1	GCGGGACTAAGGAACCTGA	187	183	223	398	306	285
sg_KAT5_i2	TGGCACTTGTGACTGAAGG	200	233	268	158	151	182
sg_KAT5_i3	GCCAGGGTCGGCTACTGGG	375	417	398	424	266	360
sg_KAT5_i4	GAAGTGACGTCTCCCAGAG	146	171	179	290	511	412
sg_KAT5_i5	AGCTGCTCCGAGAGGTACA	589	595	639	493	486	492
sg_KAT6A_i1	GAGATGCCCCAAACTGACA	444	434	448	1206	1579	1350
sg_KAT6A_i2	GAGCTCACTGTCTCCAAGA	167	158	183	651	557	483
sg_KAT6A_i3	CCCTCGGCTACTTACCGGG	35	35	23	41	102	77
sg_KAT6A_i4	CCTGGCGCAGAGCAGCGGG	218	234	240	826	787	747
sg_KAT6A_i5	AAGGACAGCCGAGATCCCG	706	739	686	2674	3121	2771
sg_KAT6B_i1	GCCCCTCGGCAGGGCTCTA	138	162	200	394	394	340
sg_KAT6B_i2	TGTCAACGACAACAACAGG	61	55	52	265	189	160
sg_KAT6B_i3	ACAGGGGGACACAAAATGG	51	64	88	170	240	138
sg_KAT6B_i4	ACAACAGGGGGACACAAAA	2	1	3	0	0	14
sg_KAT6B_i5	TTCCCAGGGGGAGGAGACT	91	99	87	104	173	114
sg_KAT7_i1	AGGGATCGTCCGCAGGATT	619	565	657	216	107	164
sg_KAT7_i2	ACTGATACAGAGGCCGCCA	134	126	110	53	8	43
sg_KAT7_i3	CTCTGCTTGCCTGGATCGG	527	547	574	275	286	380
sg_KAT7_i4	TGTATCAGTCCCAATCCTG	32	27	42	0	1	8
sg_KAT7_i5	GGCACTAGGGATCGTCCGC	435	482	510	63	125	31
sg_KAT8_i1	GTTGCGGCGGGGACTTCAG	699	705	698	68	78	63
sg_KAT8_i2	ACTTCCCTTCCCGCGATGG	233	256	232	206	292	286
sg_KAT8_i3	GCACAGGGAGCTGCTGCGG	632	685	671	42	30	32
sg_KAT8_i4	AAACCAGCCGGGTTGTGGG	768	779	779	399	301	297
sg_KAT8_i5	GGGACTTCAGGGGTCGCGG	343	337	343	62	39	12
sg_KDM1A_i1	GCGCGGGCAGCGTGAAGCG	718	772	707	1301	1457	1375
sg_KDM1A_i2	GCGCGTGCGTACGCGACGG	193	183	240	265	236	325
sg_KDM1A_i3	AATAGCAGAGACTCCGGAG	38	32	57	29	7	44
sg_KDM1A_i4	GCGCAAGCGGGCGAAGGTA	618	640	637	1330	1404	1051
sg_KDM1A_i5	ACAGAGCGAGCGGCCCCTA	343	361	347	778	888	649
sg_KDM1B_i1	GCGCGCCGCGCGCACAGGA	1142	1124	1152	4075	3452	3295
sg_KDM1B_i2	GAGAGGCGCCCGCAGTCCA	311	313	289	272	157	190
sg_KDM1B_i3	GGTCACGCCGTGACAGGgg	584	603	616	118	172	150
sg_KDM1B_i4	cggcggcCGAGAAGAGGCT	1059	1101	1164	3835	3223	3205
sg_KDM1B_i5	AGCGCAAAGGTGAGCCCCG	398	390	451	920	751	730
sg_KDM2A_i1	TCTGACGGGTTCAAAATGG	60	60	75	31	116	58
sg_KDM2A_i2	GTGTATGTGAGAGTCTGAC	15	26	11	48	34	25
sg_KDM2A_i3	AGCGGCTCCTCCTGTGTGA	535	604	598	295	358	298
sg_KDM2A_i4	GACGGGTTCAAAATGGCGG	353	418	376	522	574	531
sg_KDM2A_i5	GGTGTTGTTTCCCTCACAC	85	89	111	19	41	35
sg_KDM2B_i1	TGGAGGGCCGAGTTGCAGG	476	503	475	850	1574	1540
sg_KDM2B_i2	AGCTCTGCACACAACTCCC	284	300	303	904	889	766
sg_KDM2B_i3	TCTGCACACAACTCCCGGG	843	808	833	2210	2280	2378
sg_KDM2B_i4	GGGCGCATCCCggagatgg	382	426	390	595	508	466
sg_KDM2B_i5	AGACTCTAAGCCTCACAAG	36	43	37	112	139	109
sg_KDM3A_i1	CGCCTCCCTGAGTCACCGG	179	177	206	745	664	470
sg_KDM3A_i2	TGCCGCCGGTGACTCAGGG	398	427	407	638	1102	994
sg_KDM3A_i3	GGCTGCCGCCGGTGACTCA	7	17	19	33	12	37
sg_KDM3A_i4	GCTAGGCGGCTGGAAACGG	202	176	199	501	433	469
sg_KDM3A_i5	GTCAGCGCTGGAGTCGGCT	897	1034	1055	2909	2954	3120
sg_KDM3B_i1	GGGCGGATCGGGCGCTTgg	315	326	302	582	981	1067
sg_KDM3B_i2	agcagccgcttgcccaccg	775	800	866	3233	2829	2769
sg_KDM3B_i3	CGGCCGCGGGTGGTGCGGA	60	66	71	209	139	272
sg_KDM3B_i4	CACTCACCGCTAGGTCCTG	801	828	854	2482	2823	2524
sg_KDM3B_i5	acgcggcggcctccccggt	27	35	27	21	65	73
sg_KDM4A_i1	CCCGCGAGCATCACTCCAA	2	6	13	0	46	24
sg_KDM4A_i2	AAGCAGTAGGATCGGCCAG	211	252	238	436	537	520
sg_KDM4A_i3	CAGATGCCGACTTTAGAGG	483	543	554	1396	1236	1146
sg_KDM4A_i4	ACAGCCCAAAGCCCCGCCA	755	736	764	1019	920	801
sg_KDM4A_i5	CGCCTGCTGGAAAAGCAGT	168	159	181	408	350	312
sg_KDM4B_i1	CCCTCCGCAAGCGCTCGCG	9	12	9	26	27	58
sg_KDM4B_i2	TCGGTCGCCAGCAACCGAG	15	13	13	78	106	28
sg_KDM4B_i3	GCACAAAAGATGACAGCGT	450	450	468	901	1385	1258
sg_KDM4B_i4	CCCTCGGCGTCGCACCCCC	328	293	301	647	764	664
sg_KDM4B_i5	CGGCGTGCGCGGCCCGGTC	141	176	152	350	450	272
sg_KDM4C_i1	GAACAGCTGTCACCTAGTG	297	337	309	960	964	803
sg_KDM4C_i2	GCGCTCCTCTGCCCCAAGG	1404	1490	1553	4381	3886	3862
sg_KDM4C_i3	GAGCGCGGGTACCGAACCT	674	696	697	1615	1744	1668
sg_KDM4C_i4	AAGGAGGCGACCCCGACTC	241	253	277	1113	741	792
sg_KDM4C_i5	GAGGCGCGGCGCAGTGATC	1003	1168	1163	2054	2575	2599
sg_KDM4D_i1	TCGGCGTAACGGCACTAAG	272	345	311	598	715	647
sg_KDM4D_i2	GAAGTGGAAGTCGGCGTAA	282	332	309	892	1111	806
sg_KDM4D_i3	GGATGGAAGCAGGAGTCGT	273	329	339	793	533	737
sg_KDM4D_i4	GCGTAACGGCACTAAGGGG	751	817	841	795	568	645
sg_KDM4D_i5	CGGCTAGCGGGAGAGAGCG	168	247	190	233	297	344
sg_KDM4E_i1	AGAGGACACCCAAGAACGT	85	59	81	251	321	210
sg_KDM4E_i2	CTAGAGTGGAGTCCCCCTG	386	348	350	700	676	571
sg_KDM4E_i3	CATCAAGCTGGCCTTGCCA	341	311	319	1076	1121	986
sg_KDM4E_i4	TAGATGCCTGAGAGTTCTG	107	123	136	289	350	285
sg_KDM4E_i5	CCCAAGGCGCACATCAAGC	264	261	291	792	814	728
sg_KDM5A_i1	GAAAAGTCCTGAACCTCAG	64	87	93	222	172	124
sg_KDM5A_i2	TCACAGACTGAGGTACCTT	7	6	7	0	0	15
sg_KDM5A_i3	TCAGTCTGTGAAGAGAGAG	3	1	8	1	0	3
sg_KDM5A_i4	TAAAGCTAAACCCAGTGTA	0	0	0	0	0	0
sg_KDM5A_i5	CAGACTGAGGTACCTTGGG	742	847	775	1133	1436	1289
sg_KDM5B_i1	GCAAGGGCGAGGCGAAGGT	768	734	762	1600	1504	1396
sg_KDM5B_i2	TCCGAGACCCGTGCAGACG	226	231	184	525	426	448
sg_KDM5B_i3	GCACGGGTCTCGGACCGAG	312	330	360	866	945	784
sg_KDM5B_i4	ATCACCGCAGGCTGGGCAA	521	558	588	1359	1230	1239
sg_KDM5B_i5	CAGCCACGAGCTGGATCCG	826	860	914	3034	2647	2373
sg_KDM5C_i1	GGCGAAGGCTGCGGTAGTG	686	709	668	1573	1929	1741
sg_KDM5C_i2	GAGGTAACTGTGGTGGCGA	171	165	174	487	478	350
sg_KDM5C_i3	CGCTGACAAACCAAGATGG	563	617	570	1910	1625	1392
sg_KDM5C_i4	GGCCCATCGCAGAGAAATC	946	874	950	2945	3308	3101
sg_KDM5C_i5	TTGCCTCGGCTTCAAACAG	299	317	301	1230	1111	807
sg_KDM5D_i1	CAGGGCCCGGAGGTCAAGA	424	426	409	831	1050	1066
sg_KDM5D_i2	CCAGCTAGGCTCAAAAACC	86	102	83	249	240	223
sg_KDM5D_i3	AGCTGCTTACCAATCGTCA	96	141	120	592	368	307
sg_KDM5D_i4	ACGATTGGTAAGCAGCTAC	16	23	18	6	39	51
sg_KDM5D_i5	GGCCCATAGCAGAGAAGTC	370	433	459	1084	1236	1093
sg_KDM6A_i1	GAGCCGACCGGGCGAGTGA	0	0	0	0	0	0
sg_KDM6A_i2	GAGCACTGAGGGGATTCGT	360	344	359	875	688	802
sg_KDM6A_i3	CGGGGCTGGGGAGCACTGA	185	202	255	299	336	305
sg_KDM6A_i4	TCATCACCGAAAgcggcgg	553	583	570	944	1221	1139
sg_KDM6A_i5	TCCTCATCACCGAAAgcgg	155	177	181	562	457	335
sg_KDM6B_i1	GAGGCAGGGCAAGAGTCAG	216	249	235	285	275	245
sg_KDM6B_i2	tccaggtggcagggatagg	192	215	181	130	199	183
sg_KDM6B_i3	gagggggtgaggaaggtcc	41	37	37	20	75	32
sg_KDM6B_i4	CAAGAGTCAGGGGTACAAG	74	77	115	225	199	276
sg_KDM6B_i5	gggtggtggggggcgtaag	23	27	24	46	49	46
sg_KDM8_i1	GGCAACTCGAGCCACCCTC	379	482	495	301	320	217
sg_KDM8_i2	GCACAGCAGCCCGCCGTAA	933	991	1007	558	690	681
sg_KDM8_i3	GCTGGTTGCCTAAAAGCAG	65	76	51	70	65	57
sg_KDM8_i4	TGCGTCGTGATCAGACGAG	106	129	127	56	77	62
sg_KDM8_i5	GCGTGAGGGCAGGCCCTTA	488	530	495	664	1104	906
sg_KMT2A_i1	GAACATGGCGCACAGCTGT	527	581	607	881	957	780
sg_KMT2A_i2	CCCGACCCGGGACCAccgg	103	115	97	88	230	152
sg_KMT2A_i3	GTGAAGTGAAGCAGCGAGA	181	181	219	146	209	295
sg_KMT2A_i4	GGCGGCAGCGGAGAGGTAA	414	385	420	673	815	972
sg_KMT2A_i5	TCACTTCACGGGGCGAACA	462	522	513	742	622	717
sg_KMT2B_i1	AGCAGGGCCGTGTCCTCCC	237	225	204	236	359	233
sg_KMT2B_i2	AGCCCCAGCAAACGGAGCA	630	635	652	904	973	769
sg_KMT2B_i3	gcctccCCGGCCCCTCTCA	545	562	564	412	360	392
sg_KMT2B_i4	ggAATCCGACGAGGAGGTG	367	346	355	178	182	209
sg_KMT2B_i5	TCTCTCCGAAGGAACCCTG	54	46	50	1	114	97
sg_KMT2C_i1	GCACTCACACACATCGGCG	511	526	525	1300	1589	1370
sg_KMT2C_i2	ACTAGGATGTCGTCGGAGG	40	51	57	94	80	68
sg_KMT2C_i3	cggcgccccccggcggggt	1283	1349	1336	3115	3531	3216
sg_KMT2C_i4	CGCGCACCTCCGCGCGCAG	10	13	10	52	6	16
sg_KMT2C_i5	GGGAAGCGCCATCTTTGCG	672	700	741	1988	1851	1796
sg_KMT2D_i1	acagcaAGGGTCCATGGCA	115	111	112	425	229	355
sg_KMT2D_i2	caccaacagcaAGGGTCCA	710	849	817	2092	2491	2097
sg_KMT2D_i3	TCAGGGCCTTATGGGACAC	29	27	38	38	112	85
sg_KMT2D_i4	GAGTCTGATGTCACACAGT	52	40	60	137	74	140
sg_KMT2D_i5	AGCAGGGTCAGGGCCTTAT	607	569	611	1172	1533	1699
sg_KMT2E_i1	CCGCTCCCGAACTCCGGCA	100	124	133	269	145	176
sg_KMT2E_i2	AGCGCGCAGCCTCTTCACC	935	893	971	1552	1648	1389
sg_KMT2E_i3	TCGGGAGCGGCAACAGAGT	458	462	474	974	826	744
sg_KMT2E_i4	GACACCTGAGAGTCAACGT	250	249	245	669	647	439
sg_KMT2E_i5	GCCGAGTCGGAGACCGTGC	241	257	277	421	341	532
sg_KRAS_i1	GTCCAGGAAGCAGCACCAG	613	681	674	1942	1626	1556
sg_KRAS_i2	GGCCGGCTGCCCCTCGGAG	621	674	667	477	284	426
sg_KRAS_i3	TTCAgacgggcgtacgaga	141	130	176	227	350	329
sg_KRAS_i4	CGCCCGGCCCCGAACTCAT	516	578	538	1336	1529	1242
sg_KRAS_i5	GCTCGCTCCCAGTCCGAAA	567	645	633	1933	1561	1393
sg_L3MBTL1_i1	GCCTCAAGACTCCACGCCA	583	633	722	1923	2102	1957
sg_L3MBTL1_i2	ATGCGGAGATGGACCGAGG	253	220	258	813	578	514
sg_L3MBTL1_i3	GAGTCTTGAGGCCTGCTGA	384	425	363	1230	1146	971
sg_L3MBTL1_i4	CCCCTGGCGTGGAGTCTTG	14	16	9	37	27	55
sg_L3MBTL1_i5	GGAGTGAGGCCCCCTGGCG	437	458	468	798	637	648
sg_L3MBTL2_i1	ACATGAGGTGGGAAGTGAA	0	0	0	0	0	0
sg_L3MBTL2_i2	TTCTCACCTCAATACTCCG	0	0	0	0	0	0
sg_L3MBTL2_i3	TGGCGAAACTGAGGTCTCA	203	220	226	294	559	562
sg_L3MBTL2_i4	GAGAAGCCCCGGAGTATTG	295	316	322	746	739	915
sg_L3MBTL2_i5	GGTAGTTAAACTGAGCCAG	27	38	38	20	46	53
sg_L3MBTL3_i1	GGGGTAAGAAGCGGTTGAT	127	165	167	752	453	450
sg_L3MBTL3_i2	GCGCGTAGAGTCAGGGCTG	688	728	794	797	828	705
sg_L3MBTL3_i3	GCATGTGCGCGTAGAGTCA	359	387	318	861	909	1036
sg_L3MBTL3_i4	AGTCCTGACAAATGGTCCA	36	41	47	76	61	165
sg_L3MBTL3_i5	GTCAGGACTACTCGTGAGA	43	59	54	203	190	153
sg_LAS1L_i1	ACATACTGAGCTCAACAAC	0	0	0	0	0	0
sg_LAS1L_i2	CGGTGGCGGTTCGGAGTGA	12	9	18	0	0	0
sg_LAS1L_i3	AGTATGTCGTGGGAATCCG	117	135	138	0	0	0
sg_LAS1L_i4	GCCAGGTCTAGGTTCCCAG	351	345	329	34	2	27
sg_LAS1L_i5	AGGCGACTTAGGGGAAGAC	136	142	149	31	28	51
sg_LBR_i1	TAGTCGCACAGCAACCCGG	202	244	213	526	466	493
sg_LBR_i2	GCCGCGCCGCCAACATGGA	198	199	231	671	583	503
sg_LBR_i3	GAATAGTCGCACAGCAACC	299	301	277	455	788	711
sg_LBR_i4	GCGCGGCGCGGCTGTGGAG	354	341	357	634	830	750
sg_LBR_i5	GTTCCGGCGGTGACACGGA	96	122	98	227	192	176
sg_LCOR_i1	TGCGGCTCCGGCCAATCCC	374	443	397	0	15	19
sg_LCOR_i2	GAAGATGGCGAGGGTGTGT	346	337	347	998	1250	839
sg_LCOR_i3	CGAAAGCCGCGTCTCTCAA	65	60	65	18	168	125
sg_LCOR_i4	ccgggcgggcggcAGAAGA	43	48	42	30	86	38
sg_LCOR_i5	AAGCGTGAGGTGGAGATGG	448	389	440	362	397	401
sg_LIN9_i1	AGCAGCAGGCGGGAAAAGG	670	718	737	745	664	708
sg_LIN9_i2	GGTGCTACTCACTCTCGTC	380	405	387	0	4	12
sg_LIN9_i3	CGGTCTCGGGAAAAGTGAG	164	185	180	616	428	415
sg_LIN9_i4	GGAGGCGCCCAAGCAACGT	541	604	588	955	1175	1081
sg_LIN9_i5	CGCGGCTCGTTCAAGATGG	304	293	318	51	81	168
sg_LNX1_i1	CCCCTGAGGGATCTGAACA	14	12	14	3	21	32
sg_LNX1_i2	CCCAGACAGTCGCTTGAAG	406	424	471	1237	1327	1227
sg_LNX1_i3	GAGGGCCTGGGAAACAACC	141	156	156	610	336	472
sg_LNX1_i4	CTGGACACGTGCTGTGCTC	913	912	939	2169	2810	2572
sg_LNX1_i5	TGAATACCTGCAAGCAGGT	0	0	0	0	0	0
sg_LPCAT1_i1	tagctgggcgcgggtctcg	867	939	858	1315	2013	1848
sg_LPCAT1_i2	GAAGCCGGCGCCGAGACCG	242	318	294	794	802	712
sg_LPCAT1_i3	GGCGGGGACGCGAACTGAG	283	303	346	748	645	579
sg_LPCAT1_i4	GGGGACGCGAACTGAGGGG	669	697	717	476	407	323
sg_LPCAT1_i5	gcgggccgaggatgcgcgg	326	389	358	816	658	721
sg_LPCAT2_i1	CTACTAGAGTCCCAGCCTA	200	208	225	763	455	434
sg_LPCAT2_i2	CGGCCGAAGCGATCTACGC	212	205	235	446	449	479
sg_LPCAT2_i3	TGGGACTCTAGTAGGTCTT	0	0	0	0	0	0
sg_LPCAT2_i4	CGAGGCGGGCGAGAGTCTG	7	12	8	9	14	41
sg_LPCAT2_i5	GCGGGCGAGAGTCTGAGGA	443	490	429	1295	1506	1387
sg_LPCAT4_i1	GCTCATGGCGGGAGAAGGT	813	835	891	1261	1913	1439
sg_LPCAT4_i2	GTGGGCCGGATGCAGAGGC	416	513	444	1056	1073	963
sg_LPCAT4_i3	GGCGTCGGAAGGACCCGTG	290	294	267	841	734	810
sg_LPCAT4_i4	ACCCAGCAAGCGCAGATCG	1	0	0	0	0	1
sg_LPCAT4_i5	CGGGGTGAGGCTCTTGGGT	360	406	336	1019	898	904
sg_LRWD1_i1	TGGCCGACTGGGTCAGCGC	16	24	13	65	40	55
sg_LRWD1_i2	CTCCTGGGCTCAGTTACCG	345	357	353	571	944	1008
sg_LRWD1_i3	GTCTCCTGGAGCCCGGCAC	28	19	16	53	51	32
sg_LRWD1_i4	CCAGGCCCTCTAACGATAG	402	357	412	829	1186	1084
sg_LRWD1_i5	AGGGAGCCCGGACAGTTAG	227	252	223	109	29	106
sg_LSM4_i1	GTGAGGGCAGGGCAACTGC	178	217	202	48	23	23
sg_LSM4_i2	GCGGCGCGGCGACGACCGC	0	0	0	0	0	0
sg_LSM4_i3	CCCGCCGGCACCATGGTGA	10	11	10	0	0	0
sg_LSM4_i4	GACTGGGCCCGAAGCGTAA	365	382	369	72	101	77
sg_LSM4_i5	CCGCTGCACACGCTCCCGG	104	99	95	18	0	0
sg_MAP3K7_i1	CCGTCGGCGGAAAACGCAG	46	37	47	28	93	104
sg_MAP3K7_i2	GCGGAGCCAGAGCCGGACA	429	410	436	1496	1235	1088
sg_MAP3K7_i3	GAATTAGAGGGGCCCCGGG	332	385	317	464	405	563
sg_MAP3K7_i4	CGATCCGTGGCGGGGGTAG	410	433	457	224	295	299
sg_MAP3K7_i5	CCTACTACCCGGCGATCCG	240	291	249	408	515	500
sg_MAX_i1	CAGGGAGCGGCCACTGCAG	290	275	292	725	684	447
sg_MAX_i2	CCCCGCCTGACAACCCGCA	513	625	578	504	378	450
sg_MAX_i3	ATCCTGAGCCGGGGAAGGT	239	220	218	85	304	236
sg_MAX_i4	CACTGCAGCACCGGATCAA	939	1006	1011	250	142	158
sg_MAX_i5	CAGCACCCTCCCGCAAGGG	936	1037	905	2523	2823	2525
sg_MBD1_i1	ACGCTAAAGGGAGACATCG	16	12	19	2	32	9
sg_MBD1_i2	GAGCAACGAACAGCCGCGG	766	846	823	1526	1005	1042
sg_MBD1_i3	CGGGAGCAACGAACAGCCG	354	385	355	365	708	587
sg_MBD1_i4	GCCAGAGGCGGAGCCCGAG	516	472	557	753	813	677
sg_MBD1_i5	CTGATGACAGGAGAAATAG	17	7	9	0	11	39
sg_MBD2_i1	cgggTCTCCGGGATTCCAA	418	430	429	1404	1331	1348
sg_MBD2_i2	gccgcggccgTCCCCCGAG	241	230	289	790	911	907
sg_MBD2_i3	ACTCCGCCATAGAGCAGGG	289	296	356	737	908	1033
sg_MBD2_i4	GATTCCAAGGGCTCGGTTA	208	239	251	676	894	772
sg_MBD2_i5	TGGCCCCCCTGCTCTATGG	555	601	597	2082	1952	1667
sg_MBD3_i1	CCGACAGCCCCGACCTTCT	283	276	273	530	553	420
sg_MBD3_i2	CGGCCGCGCAGGGCCTCAA	204	211	207	237	227	226
sg_MBD3_i3	gAACAGCCGCGGCAAGTgg	691	689	765	1057	1076	1082
sg_MBD3_i4	CCGGCAGCCAGTCCCTGAA	423	461	462	1069	967	1079
sg_MBD3_i5	GCGGCCAGATGCTACCGGG	502	512	516	848	1231	983
sg_MBD4_i1	CCGGTGCCGTGAGCTGAAG	268	286	264	658	737	786
sg_MBD4_i2	GCCGCAACGCCCAGGGTGT	454	455	429	469	770	702
sg_MBD4_i3	GGAAGTCGAGCGCACCCCA	202	240	235	879	634	647
sg_MBD4_i4	TCGCACAGGAAGAGCACCT	314	351	310	588	954	724
sg_MBD4_i5	CCCAGCGCCGCAACGCCCA	565	581	606	1313	1580	1283
sg_MBD5_i1	TTCGGGTAGAAGAGACGGG	0	0	0	0	0	0
sg_MBD5_i2	GGGTTCGGGTAGAAGAGAC	0	0	0	0	0	0
sg_MBD5_i3	AGCCCTGAGCCCTGAGAGG	500	487	516	404	333	304
sg_MBD5_i4	CCTCTCACGGCCAAAGAGG	257	308	265	15	21	18
sg_MBD5_i5	GAGACATCTCACTACACCC	55	59	47	174	168	167
sg_MBIP_i1	TGTGAGCAAATCTTGGTGG	167	168	162	0	28	56
sg_MBIP_i2	AGCTTAATCGCCCGAGCAG	379	375	422	346	308	299
sg_MBIP_i3	CTCGGGCGATTAAGCTCCG	260	245	271	827	550	478
sg_MBIP_i4	CGGGGTTGTGAGCAAATCT	125	138	125	61	60	104
sg_MBIP_i5	AGCTGTCCTCCCCAAGAGT	216	261	290	107	167	217
sg_MBTD1_i1	GGGGCCACCCGAGTTAAAG	407	368	406	1130	1296	1091
sg_MBTD1_i2	CCGGCTGGGCCCAGACCGG	121	124	146	161	264	204
sg_MBTD1_i3	TAGGGAAGTGGGCCAATCG	348	346	367	1114	1211	990
sg_MBTD1_i4	TAATGTTGTTGATATCCTG	6	7	16	20	21	16
sg_MBTD1_i5	AACGAGTCCAAGGCTGACG	686	643	703	2250	2142	1998
sg_MCRS1_i1	CGGAAGTAGACGTACCTCA	89	94	103	115	117	130
sg_MCRS1_i2	GCCAAAGCCGGCTTCCGTG	41	31	26	61	100	82
sg_MCRS1_i3	GGAGGGTCCGGTAAGGAAG	35	58	54	21	112	138
sg_MCRS1_i4	GGTCTGTCTCAAGAACTCG	206	214	239	31	54	56
sg_MCRS1_i5	GTCGCCGCGGAGAAATTGT	847	866	845	308	174	232
sg_MEAF6_i1	GCCGGGTGTCCGGGATCTG	207	169	195	44	34	37
sg_MEAF6_i2	GGGTGTCCGGGATCTGCGG	454	467	464	54	79	14
sg_MEAF6_i3	AACATGGCGATGCACAACA	200	218	154	43	13	5
sg_MEAF6_i4	ATGGCGATGCACAACAAGG	276	244	294	3	100	43
sg_MEAF6_i5	CAGCTCCCGCCGGGTGTCC	279	300	287	119	62	87
sg_MECOM_i1	CAGATATGCAAGATGGCAG	73	69	74	245	164	180
sg_MECOM_i2	GGCACAGCATGAGATCCAA	395	409	411	1027	1327	980
sg_MECOM_i3	GGCGACCGGGAGCAGAGAC	4	9	17	0	3	17
sg_MECOM_i4	CGGGAGCAGAGACTGGAAC	206	203	203	728	526	699
sg_MECOM_i5	CGGCGCTGAGATGTTGGAG	325	381	317	705	1012	859
sg_MECP2_i1	cggcccAAAGCCCCGAGAA	306	290	324	748	823	877
sg_MECP2_i2	GAGAGCGCGATCCAGGGAG	263	284	308	521	564	505
sg_MECP2_i3	CTCCCTCCTCTCGGAGAGA	56	43	64	206	125	100
sg_MECP2_i4	GAGCGCGCGCAGCCCCGAC	456	545	458	358	362	289
sg_MECP2_i5	CCACAGCCCTCTCTCCGAG	576	616	658	1631	2088	1879
sg_MED24_i1	GATGCCTACCACCTAGAAC	126	143	150	460	484	378
sg_MED24_i2	CACCTAGAACTGGATTGTG	156	192	204	705	632	529
sg_MED24_i3	CAATCCAGTTCTAGGTGGT	144	149	134	356	258	447
sg_MED24_i4	TACCGCACAATCCAGTTCT	86	90	97	348	275	309
sg_MED24_i5	ACAGGGCATCAAGGAGTTA	7	6	10	0	0	9
sg_MEN1_i1	TGCGCCGCGGTGCCTAGTG	507	523	468	448	633	638
sg_MEN1_i2	GGGATGTAAGCGCGGAGGT	796	846	802	1174	985	857
sg_MEN1_i3	GTGTGGGATGTAAGCGCGG	547	627	603	414	554	548
sg_MEN1_i4	GTCAAGCCCCCAAACCCCA	867	887	956	1643	1650	1479
sg_MEN1_i5	CATCCCACACTAGGCACCG	956	1024	956	1203	1272	1261
sg_METTL8_i1	CCTCCCAGGGCGAAGGTCG	78	60	48	106	218	141
sg_METTL8_i2	GAGAAGCTTGTGAGTACCG	221	244	299	3	13	85
sg_METTL8_i3	GTGAGTACCGGGGCAGTGA	171	192	195	558	683	552
sg_METTL8_i4	GGCCCCGCCGGGAAAGTCT	577	642	595	1101	1143	957
sg_METTL8_i5	GCGGGCAGGGAGCACCCGA	390	375	426	1367	1248	1034
sg_MGA_i1	GACCACAGGGGCGCGCCAA	906	988	964	2758	3462	3169
sg_MGA_i2	AGTCCTTCACATCCCGCTG	802	850	866	2876	2840	2917
sg_MGA_i3	CGGCACCCCACACACGCGA	832	877	867	2676	2701	2258
sg_MGA_i4	CGGACCGTACCACGCGGAG	170	166	176	618	755	399
sg_MGA_i5	AGCGGCCACGAGGCGGGAG	126	122	119	13	28	17
sg_MGEA5_i1	ATAAACAGGAAGCGGGCGG	486	456	480	275	274	295
sg_MGEA5_i2	GCGCCCCAGCTTAAAGCCG	51	44	48	107	92	110
sg_MGEA5_i3	GCAGCAGAGGGAGAGCTCG	516	528	514	386	577	532
sg_MGEA5_i4	CAACGGACAGAGGTCGAGG	443	488	444	930	1113	859
sg_MGEA5_i5	TCCAGCGATGCCCCCGCAG	924	941	935	1144	1609	1310
sg_MGMT_i1	CGACGCCCGCAGGTCCTCG	0	0	0	0	0	0
sg_MGMT_i2	CAAGCCAAGGCCCGCGCAG	345	349	331	1208	905	950
sg_MGMT_i3	TGCGCACCGCGAGGACCTG	458	424	479	695	850	831
sg_MGMT_i4	GAAAGGCTGGGCAACACCT	171	174	166	394	736	373
sg_MGMT_i5	AGGCTGGGCAACACCTGGG	504	504	527	1527	1250	1237
sg_MLLT1_i1	acagacaatgagggcggcg	226	223	243	348	586	425
sg_MLLT1_i2	cggcgcttgacagacaatg	137	187	189	323	574	576
sg_MLLT1_i3	CAGGCTGGGGGGTCACCAG	351	371	387	708	1297	961
sg_MLLT1_i4	AGCGGGCGGCCGGGATcgg	351	339	322	634	513	463
sg_MLLT1_i5	TCACCAGGGGCGTCCCAAG	474	466	478	1595	1436	1525
sg_MLLT10_i1	CTAACGCGGGCGCCCGGAG	4	4	7	0	0	0
sg_MLLT10_i2	TCCGCACAGGCGCACTGGG	488	481	469	1172	1310	1489
sg_MLLT10_i3	GCCAAGTGACGCTCCGAGG	1152	1204	1166	1820	1835	1427
sg_MLLT10_i4	GACCGGCCCGTGTCACTGG	251	308	269	1193	1396	1245
sg_MLLT10_i5	ATCAAGAGGGCCTCCGCAC	463	521	550	1643	1683	1451
sg_MLLT3_i1	ATGAGAGCGCGCCCAGGAG	475	501	436	353	457	431
sg_MLLT3_i2	CGCGGTTCCAATTAGAGAA	110	144	142	435	454	419
sg_MLLT3_i3	CCTGTGAGGCTCGGAGCCC	136	146	164	285	496	373
sg_MLLT3_i4	GACTGCAAAgaggcgagga	417	451	457	1068	1201	1276
sg_MLLT3_i5	AGCAAACCTCCGGGCCCCC	1234	1306	1295	1416	939	1177
sg_MLLT6_i1	GGAGTATGAAGGAGATGGT	21	30	25	60	68	20
sg_MLLT6_i2	CGTAGCCCGAGCCCGGCGG	470	503	455	168	221	231
sg_MLLT6_i3	GCCCATCGCAGTAGACCAG	535	535	572	1518	1737	1377
sg_MLLT6_i4	GCGTATGTTCGGACGAGAG	285	322	327	365	630	587
sg_MLLT6_i5	gcccTCCGGAGACCTCCTG	609	602	613	2265	1885	1948
sg_MOGAT2_i1	GCTCCCACGGCATAAACAA	786	855	930	2925	2392	2488
sg_MOGAT2_i2	GCAGAGCTCACAGAACCTG	369	389	370	1066	1162	1267
sg_MOGAT2_i3	GGAGGGAACAAAAACCTGT	43	56	66	76	217	84
sg_MOGAT2_i4	AGACCACCGCACTCAGGTG	17	18	19	7	19	32
sg_MOGAT2_i5	GGTTCTGTGAGCTCTGCTG	385	402	428	1063	910	949
sg_MORF4L1_i1	CTGCGGGCGCTGGCAAATC	647	663	697	1405	1894	1620
sg_MORF4L1_i2	GAGAGAGCAGCCTATTGTA	38	49	48	41	96	180
sg_MORF4L1_i3	CTAACGGCGCAGGAGATAG	142	134	161	267	385	320
sg_MORF4L1_i4	CCGGCCCAGGATGTAGAGC	468	481	490	1289	1190	1265
sg_MORF4L1_i5	GCTGCGCAGGCGTTAGAGT	326	353	355	615	974	743
sg_MORF4L2_i1	ACTATGGCGGTTGGAGGAA	1	1	1	0	0	8
sg_MORF4L2_i2	AACGGCAGTGATCACACGT	564	544	553	1010	907	751
sg_MORF4L2_i3	GAGAAACCTGGCTTTACTA	19	8	11	5	35	30
sg_MORF4L2_i4	ATCAGTTGCCAGAGAAACC	274	255	259	900	523	410
sg_MORF4L2_i5	TCTGGCAACTGATATCCAT	22	19	21	36	42	26
sg_MPHOSPH8_i1	GGCCGAGCGCGGAACGCGA	751	845	830	1488	1981	1884
sg_MPHOSPH8_i2	GGCAGACCCAAAACAGGAG	240	273	255	261	355	329
sg_MPHOSPH8_i3	CGCGAGCTGGAAACAGCAC	215	240	215	488	306	495
sg_MPHOSPH8_i4	AGACCCAAAACAGGAGCGG	203	232	211	287	465	363
sg_MPHOSPH8_i5	GCACGGGCAGACCCAAAAC	659	689	684	1303	1187	1271
sg_MSH6_i1	GGAGCTCCGTCCGACAGAA	324	299	327	547	919	774
sg_MSH6_i2	AGGAGCCGCGCGGTAGATG	724	762	758	1849	1772	1732
sg_MSH6_i3	TCCGTCCGACAGAACGGTT	21	23	32	127	15	49
sg_MSH6_i4	CTGGCCCTGGGCTCGGAGG	678	660	611	110	227	111
sg_MSH6_i5	CTGCTGGCGGGAAATCTGG	735	730	682	1382	2156	1736
sg_MSL1_i1	GCGGATCTCATGGTCATAG	566	625	615	813	915	795
sg_MSL1_i2	TCAGGATTGCCGCCGGCAG	284	288	274	200	170	220
sg_MSL1_i3	CCTGCCTCTGAGGCGAAgg	72	78	77	49	32	12
sg_MSL1_i4	gctccggggatgagctcgg	100	91	103	137	150	132
sg_MSL1_i5	CAGCGACTGGACTACGAGC	518	580	541	447	619	585
sg_MSL2_i1	CGAGCGCTAGCGACGACGG	73	100	90	210	268	207
sg_MSL2_i2	GGAGTCTCGGGGATGACAG	197	165	192	396	362	297
sg_MSL2_i3	GTGCGAGCGCTAGCGACGA	233	249	243	561	692	698
sg_MSL2_i4	AAATGGCCGGGCAGTGAGG	947	1057	1086	2435	2307	2194
sg_MSL2_i5	ACCCCGGAGTGTGCGACTG	59	57	83	309	182	153
sg_MSL3_i1	CGGCCACCGTTGCAGTCGG	482	433	461	691	1257	1061
sg_MSL3_i2	GGAgggcgaggctccgggg	196	199	152	161	243	138
sg_MSL3_i3	AGCAAATGAGCGCGAGCGA	638	700	743	1509	1573	1408
sg_MSL3_i4	CTGCAACGGTGGCCGCTGA	153	141	105	397	366	380
sg_MSL3_i5	CGGTAACGCGACAAAGCAT	14	20	25	16	20	38
sg_MTA1_i1	gccgggcATAAAGGCGGTG	214	240	235	588	570	579
sg_MTA1_i2	aaggagccgggggccgcga	460	495	447	720	613	762
sg_MTA1_i3	cccctcggccccaacaggt	312	423	357	994	1424	944
sg_MTA1_i4	tcggggccgggcATAAAGG	698	618	675	1860	1611	1618
sg_MTA1_i5	gttggggtgagcacggcgg	205	262	259	60	87	84
sg_MTA2_i1	GGATGAACCGCGACGGCTG	638	658	664	2139	2000	1863
sg_MTA2_i2	GGGCCGGGATGAACCGCGA	336	354	317	788	855	951
sg_MTA2_i3	CGGAAGGAGGCGAACCCTG	135	108	145	321	523	489
sg_MTA2_i4	AAGGAGGCGAACCCTGAGG	114	134	136	430	226	238
sg_MTA2_i5	CCGGGTGGGAGGTGAGTAC	191	203	196	2	31	30
sg_MTA3_i1	ctgctgccTCGCCACgggg	1089	1105	1104	2452	2912	2210
sg_MTA3_i2	ACGGGCCCTACCCCGATGA	195	210	235	617	636	699
sg_MTA3_i3	GGGCCAGGCCTCTACTTGG	670	669	649	1497	1436	1666
sg_MTA3_i4	CTCCACGAAACCCTCATCG	2020	2138	2144	7342	6311	6556
sg_MTA3_i5	AGGCGCTGGAGAGGATGAG	429	409	506	491	534	383
sg_MTERF_i1	CCGGAGCGGCTAGGAGGAG	161	155	180	43	55	127
sg_MTERF_i2	GAGTTAAGAAAGACCCACC	22	23	24	70	108	88
sg_MTERF_i3	TAGCCGCTCCGGACCCCAG	377	403	369	492	602	499
sg_MTERF_i4	CCGCTCCGGACCCCAGAGG	445	547	448	1201	1132	1049
sg_MTERF_i5	AAGTAAAAGCGAACTACAG	0	0	0	0	0	0
sg_MTF2_i1	GAATGCACCGGCAGTCCGC	116	130	128	236	367	288
sg_MTF2_i2	AGCGCCCACGGGGACGGAT	365	388	377	945	705	700
sg_MTF2_i3	CGAGGGGCTGTATTGAAGT	143	107	137	373	311	258
sg_MTF2_i4	AGTCCGCGGGAAACCAAAA	297	262	283	799	646	678
sg_MTF2_i5	GGTCCTTGGAGACAAGGGT	85	96	90	76	124	108
sg_MTR_i1	CCGCGCGTGTCTGGCTGCT	352	386	390	758	964	706
sg_MTR_i2	AGCGCCCTAGGGCCTCTCT	104	112	127	236	281	232
sg_MTR_i3	GAACTAACCGCGCTCTGAA	586	611	609	1739	1534	1520
sg_MTR_i4	CGCGACGCGAGCCAACGGG	267	262	259	446	825	711
sg_MTR_i5	AGGAGGACGACGTGACATC	123	130	145	549	550	550
sg_MUM1L1_i1	GAGGAGCTGCATTACACAC	139	119	145	728	501	492
sg_MUM1L1_i2	GCCCAGCCAGTCTTCGGGG	565	621	637	962	949	1216
sg_MUM1L1_i3	CAGGCTTCGGAGGCTTCCG	319	363	319	444	853	704
sg_MUM1L1_i4	CATTACACACAGGCTTCGG	474	485	474	1466	1223	926
sg_MUM1L1_i5	TCCTCCCCGAAGACTGGCT	538	535	537	1788	2181	1762
sg_MYC_i1	GGGCGCGCGTTCAGAGCGT	957	1024	986	910	950	941
sg_MYC_i2	AGGGCGCCTCGCTAAGGCT	568	576	626	547	673	808
sg_MYC_i3	TAATTCCAGCGAGAGGCAG	157	121	130	34	28	82
sg_MYC_i4	TGAGTCGAATGCCTAAATA	0	0	0	0	0	0
sg_MYC_i5	CGTCCTGGGAAGGGAGATC	202	231	234	0	91	70
sg_NAA10_i1	GCGTCGCTTCGGAGCGCGG	111	158	94	0	13	10
sg_NAA10_i2	GCTCGGCCCCGCTCCCTCG	863	906	871	305	107	142
sg_NAA10_i3	CTCCGAAGCGACGCCGGGA	538	588	554	27	28	26
sg_NAA10_i4	GAACGCGCTCAGTCTAAGG	1036	1162	1140	639	171	232
sg_NAA10_i5	GCCAGCCCCATAGGTCCAG	1043	1077	977	290	304	485
sg_NAA11_i1	ACCACCGGGCTGAATCGTG	10	9	6	0	3	25
sg_NAA11_i2	GGCCGTGAAGCGTTCACAC	410	418	446	960	921	1002
sg_NAA11_i3	CAGCTTCTGGGCCAGGCCG	430	430	418	1186	1205	1142
sg_NAA11_i4	CCTCAGGAATCGAGTCCAG	258	275	259	612	783	643
sg_NAA11_i5	CCGGGCTGAATCGTGTGGA	161	151	139	194	292	278
sg_NAA15_i1	AGCTACGGAACGGCAGCGG	202	242	236	112	37	96
sg_NAA15_i2	GGCTGAAGCAGCTACGGAA	419	391	428	4	96	77
sg_NAA15_i3	CCCCACTACGGGTCTCCGT	150	184	187	106	20	58
sg_NAA15_i4	CGCCGACGGAGACCCGTAG	171	202	190	118	156	140
sg_NAA15_i5	GGCCTGACGAGAGCTATGA	576	595	647	769	682	535
sg_NAA16_i1	AGCAGGACACGCTTCCCCT	1923	1961	1954	6156	5986	5443
sg_NAA16_i2	GCCAAAAAGCGGAGCCCAG	506	537	514	1495	1521	1230
sg_NAA16_i3	GCCGCCGCTGGCCAAAAAG	1331	1469	1520	3963	4195	4003
sg_NAA16_i4	GAGGTAAACAAAGAGCGGT	19	4	3	8	30	11
sg_NAA16_i5	CTCCGAGGTAAACAAAGAG	44	47	44	236	91	129
sg_NAA20_i1	GGTCTTGGCGAACGGTCTT	279	310	322	240	286	331
sg_NAA20_i2	GGCGCGGGGTCTTGGCGAA	508	535	525	518	885	810
sg_NAA20_i3	CACGAACCAGCAAGCAGTA	796	900	865	1957	1738	2010
sg_NAA20_i4	TGCGAGCTGGCAGGTTCTG	466	500	467	389	739	730
sg_NAA20_i5	GAACGGTCTTCGGAAGCGG	405	452	448	132	232	231
sg_NAA25_i1	GCGACGCGGGGCCATGTGC	885	963	927	695	617	692
sg_NAA25_i2	GCCGGAGGCGCCTGTCGTT	261	246	300	332	295	196
sg_NAA25_i3	TGTGCAGGACCCTAACGAC	133	115	147	43	103	62
sg_NAA25_i4	AGACCGGAGATCTCCCCGA	98	100	101	91	183	122
sg_NAA25_i5	CGAAGGTGGAAGCCGGCTC	254	257	250	46	108	79
sg_NAA30_i1	GGCTGAGTGAGAACCTTgg	192	212	192	714	545	491
sg_NAA30_i2	CGAGGAGCGCGGAGAACAG	93	90	77	130	30	138
sg_NAA30_i3	TGCTGCAGCGAGGACGAGG	685	689	716	1770	2128	2077
sg_NAA30_i4	TCCTCGCTGCAGCAGGCGA	79	87	78	169	182	222
sg_NAA30_i5	gaggctgccgcggctgcga	936	998	940	1648	2245	1913
sg_NAA35_i1	GTGGCGGCGCGGGTGACCA	339	403	359	622	794	628
sg_NAA35_i2	GATCTGCCACACGCGCGGG	2323	2373	2355	4838	4533	4194
sg_NAA35_i3	GGGTGACCACGGGAGAAGT	210	214	205	290	327	317
sg_NAA35_i4	ACGAGCGAGAGGGTTTCAA	74	87	86	126	45	43
sg_NAA35_i5	TAGGGCCGAGGCACACCTG	70	64	59	131	57	64
sg_NAA40_i1	GCCTAGCCCGGGAATCCTC	121	110	119	467	351	328
sg_NAA40_i2	ACCCTTAGAATGGGGGAGT	0	0	0	0	0	0
sg_NAA40_i3	GAGCGGGAAGCTAACCCCA	320	307	275	711	912	932
sg_NAA40_i4	acggcggtggctgcaacag	154	164	167	310	386	374
sg_NAA40_i5	AGGTGATGAGTGACCCTGG	81	77	68	87	135	129
sg_NAA50_i1	TAAGGGTGCGGAGACCTAA	0	0	0	0	0	0
sg_NAA50_i2	CACAGCGCGGCAGCGGGTC	387	329	389	48	35	16
sg_NAA50_i3	CACGTGCACTCGGGTCTCT	518	459	524	34	56	39
sg_NAA50_i4	GATTCAGGGCGAAGACGGG	137	146	128	205	88	123
sg_NAA50_i5	AGCGGAGGCAAGACCCGGG	437	507	530	824	1026	871
sg_NAA60_i1	CCGGCTCCCCCACGAGGTG	647	641	599	954	916	710
sg_NAA60_i2	GGACACTGACGCAACCCCC	309	336	326	785	994	886
sg_NAA60_i3	CCAGGGACGAGGGTTGAGG	507	512	509	1113	1177	1161
sg_NAA60_i4	ACTAGAGGGTGGTCCTCAT	8	5	5	0	5	18
sg_NAA60_i5	CAGCGCGCTCGTACCCGGT	704	740	796	1632	1770	1658
sg_NACC2_i1	GAGGTCGGAGAAAGTCCAT	53	66	51	71	157	154
sg_NACC2_i2	TCGGCCAGTCGGGTCCCTG	359	391	367	696	749	718
sg_NACC2_i3	ccccgcgcggccggcACTG	508	535	559	1361	1213	1106
sg_NACC2_i4	cgccggTGCTGGGCGAGGT	129	143	160	528	420	387
sg_NACC2_i5	AAGCACTTCCTgccgcggg	580	660	632	1647	1862	1507
sg_NAGS_i1	ACAGACTGCCACTCTTGGG	525	459	523	1595	1455	1422
sg_NAGS_i2	CCAGTGGCGCGCCTCCCCA	211	239	213	424	505	478
sg_NAGS_i3	AACTCTTGCCCCCCAAGAG	11	21	14	41	57	56
sg_NAGS_i4	TGGAGCGTCTGGCACTGGG	554	597	629	1355	1523	1697
sg_NAGS_i5	CTGGAACTGCGTGAGCCAG	203	240	230	439	915	612
sg_NAP1L1_i1	GCGAGAGGCGGGTCCAGGC	361	367	336	916	827	760
sg_NAP1L1_i2	GAGGAGGTTAGACACCGGC	99	92	95	296	196	178
sg_NAP1L1_i3	GCGGCGCAGCCGAGTCTCA	530	545	609	1272	1523	1575
sg_NAP1L1_i4	GTCCACGCGGAAAAGACGG	764	774	861	1861	2072	2180
sg_NAP1L1_i5	CTGCGCCGCGAGGACCGGG	408	494	449	721	1181	1029
sg_NAP1L2_i1	CAGCAGTAGCTGCTTGCGG	11	23	24	0	0	0
sg_NAP1L2_i2	TAGCTGCGTAATCATACTG	41	50	48	69	91	113
sg_NAP1L2_i3	GACTGCAGAGAGCTGCAGT	114	123	129	212	331	385
sg_NAP1L2_i4	TGCTGGGCTTGGAGACGAT	128	133	157	619	455	351
sg_NAP1L2_i5	GGTGGCTACCACAGAGATC	241	248	234	565	654	495
sg_NAP1L3_i1	gtggaggcttgggcgacag	217	262	252	515	550	550
sg_NAP1L3_i2	AGACCGCGCGACCAGAGAT	252	247	243	884	818	708
sg_NAP1L3_i3	GAGATGTACCGCAGCCGAA	658	600	638	1201	1592	1723
sg_NAP1L3_i4	gtggcggcAAGGCCTCTCC	309	352	337	699	768	572
sg_NAP1L3_i5	ACGGGAGGTCTGACTGCAA	181	189	235	562	589	602
sg_NAT1_i1	aacccaacagtttgaatca	23	16	28	72	35	51
sg_NAT1_i2	GTTATTTCAGCCGGCAACC	300	285	318	692	752	691
sg_NAT1_i3	GCTGAAATAACCTGGTAAG	0	0	0	0	0	0
sg_NAT1_i4	GGTAAGTGGAACTCTGTAA	18	21	14	72	52	23
sg_NAT1_i5	CCCACATCCAAGGTCTATG	257	270	238	634	541	707
sg_NAT10_i1	TGTCTACCAGTTCCTGAGA	4	1	1	0	0	0
sg_NAT10_i2	GACACCAGGCATACGCTAG	224	229	222	61	11	27
sg_NAT10_i3	GGAGTCGGGGTGAATGGGT	282	302	286	296	209	268
sg_NAT10_i4	CCAGGCTTACTACGTGACC	169	206	199	4	29	25
sg_NAT10_i5	CTGAGAGGGACGCGTGCCG	550	577	591	83	151	156
sg_NAT14_i1	GACCAGCAAGCACCTGCAC	956	1013	996	2592	3751	2979
sg_NAT14_i2	AACCTTGTCGAAGGACCAA	81	90	85	58	210	178
sg_NAT14_i3	AAGTAGGTCAGCGTCAGGG	204	217	203	536	445	361
sg_NAT14_i4	GCTGCTCCCTACCCCTCGG	1606	1575	1672	5079	4734	4574
sg_NAT14_i5	ACGCCAGCTCCCTTCTGGG	194	167	183	468	645	485
sg_NAT2_i1	TGGCCAGCAACCAGGAACT	546	595	620	1580	1978	1431
sg_NAT2_i2	TACAGACCTTGGAAGCAAG	36	33	66	119	149	116
sg_NAT2_i3	CTTACTTTGGCCAGCAACC	236	249	266	611	761	666
sg_NAT2_i4	caggccataatggaaaggg	216	207	232	929	759	688
sg_NAT2_i5	tgacaatagcagaccctga	39	42	45	264	85	112
sg_NAT6_i1	CGACAACGTTGGCCCCCAG	601	578	577	813	1139	995
sg_NAT6_i2	GGCGTGCCGCAGGACGCGA	281	271	255	351	566	525
sg_NAT6_i3	CTGCAGCCGTCGCGTCCTG	1068	1075	1056	2501	2401	2239
sg_NAT6_i4	AGCCCCGCCCACAGTGGGT	505	534	532	1304	1565	1606
sg_NAT6_i5	GGGTGGGGTCGGCACTGAA	433	436	464	1193	1132	883
sg_NAT8_i1	CAGGCAGTCTACTTTCCAG	150	161	161	301	373	467
sg_NAT8_i2	TCCCTGGAGAAGGACAAAA	0	0	0	0	0	0
sg_NAT8_i3	ACAGAAAAAGGAAGAGCGG	25	39	39	22	56	108
sg_NAT8_i4	GCTTCTCCGTGCATTGAGG	994	1041	1016	2379	2577	2169
sg_NAT8_i5	ATTCAGGAGCCAAGCAATA	37	45	39	250	143	140
sg_NAT8B_i1	CAATGAGCACCGTGGTCAG	514	540	541	1346	1494	1165
sg_NAT8B_i2	CAGGAGAGCGACCGCAAGT	54	76	82	47	216	123
sg_NAT8B_i3	GCGACCGCAAGTAGGTCGT	0	2	1	9	13	22
sg_NAT8B_i4	GAGACCAGGAGTAGGGCAA	38	45	48	264	99	57
sg_NAT8B_i5	AACACGAGGGCCAGAATCC	483	505	550	1703	1782	1392
sg_NAT8L_i1	GATGCCGTCGTAGAAGATG	365	359	373	834	914	820
sg_NAT8L_i2	ACAcgccgcgcccccccgg	389	409	398	976	1058	1050
sg_NAT8L_i3	GTCTGCGAGACGAAGATCG	19	27	24	27	71	77
sg_NAT8L_i4	TGCATCCGCGAGTTCCGTG	405	430	441	729	995	1032
sg_NAT8L_i5	AGCGCCTCATGGTCCTCGG	242	218	211	420	646	702
sg_NAT9_i1	GGGAGTGGACGGAAGGAAC	213	272	232	793	716	518
sg_NAT9_i2	GGAGTGGCTAGAGCCCCGT	127	124	151	273	408	267
sg_NAT9_i3	CTGCGGGGGACGATTTCGT	1343	1401	1349	4009	3952	3762
sg_NAT9_i4	CCTCTTGGAGTGGGAGTCA	219	189	215	258	450	503
sg_NAT9_i5	CCGGCCGGGCCTGGGAACG	494	586	535	1160	1435	1406
sg_NBN_i1	ACATCGGTCCGGCTCCTCA	124	126	143	5	15	21
sg_NBN_i2	TGCTAGACGAGCGCGGATA	286	277	317	0	33	6
sg_NBN_i3	CCCGGCAGGAAGTTAGCAT	22	31	36	120	77	93
sg_NBN_i4	ACGTGCAACCGCGTAACCG	89	85	87	6	0	11
sg_NBN_i5	TGGATGGCCTGCGGGTAAG	196	230	234	293	212	156
sg_NCOA1_i1	GCCCTCTCCGCGCTAACTA	1256	1323	1245	3580	3964	3832
sg_NCOA1_i2	AGCCGAAAGGGCCGAGGAA	192	191	200	120	122	51
sg_NCOA1_i3	ACGAGGCGATTGGGAGGTG	203	224	207	686	631	566
sg_NCOA1_i4	CGGAGAGGGCGAGCATCCG	197	182	201	761	648	566
sg_NCOA1_i5	AGAGGGCGAGCATCCGCGG	430	451	455	1144	1479	1183
sg_NCOA2_i1	GCCTCGGCTACAGCTTCGG	60	49	67	47	109	98
sg_NCOA2_i2	GAAGCTGTAGCCGAGGCTG	381	433	408	1152	1353	1095
sg_NCOA2_i3	GCCGCCGAAGCTGTAGCCG	4	5	3	0	21	2
sg_NCOA2_i4	AGGCAGCAGTTATTAACAC	31	32	37	120	131	108
sg_NCOA2_i5	GAGCTCAGGAGACGAGTCC	113	87	114	297	299	343
sg_NCOA3_i1	CGCTCCAcagcgacggcag	235	268	289	536	700	664
sg_NCOA3_i2	gcggctgcggcttagtcgg	340	371	370	848	995	762
sg_NCOA3_i3	gcagcggctgcggcttagt	883	967	1002	2599	2578	2328
sg_NCOA3_i4	TGAGCTGCGAGGAAAATGG	128	104	114	91	28	74
sg_NCOA3_i5	gctgcggcttagtcggtgg	613	786	661	1578	1978	1740
sg_NCOA6_i1	GCGCGGGCCCGTAAGGGGT	544	578	462	174	193	231
sg_NCOA6_i2	gcacgcgaggactgacgga	875	771	762	1281	1556	1518
sg_NCOA6_i3	ggccgcccgCAGCCCGACC	29	60	51	92	56	61
sg_NCOA6_i4	CCGACCCGGCAGGGCCTCA	31	46	32	162	84	59
sg_NCOA6_i5	gcgcgggcggcgggacaga	657	700	739	629	330	349
sg_NCOR1_i1	TCCCGGGGCAGCAGCCGCT	331	350	337	514	746	865
sg_NCOR1_i2	CTCCGCACAGGACACCTCG	437	471	484	651	1083	1095
sg_NCOR1_i3	ACGCAGCTCCGGCCAGAGG	374	408	412	1464	863	814
sg_NCOR1_i4	GACCCTGCAAACCCCTCCG	351	427	339	1326	1224	1348
sg_NCOR1_i5	GGCGCCAGGGCCTACTCAC	198	253	234	584	497	451
sg_NCOR2_i1	CAGGGCAGGGAGCAACTTA	462	541	534	1828	1372	1652
sg_NCOR2_i2	AGGCAGGATGAACCTCCTG	53	60	67	259	258	281
sg_NCOR2_i3	AACACCTGGGCCCATCGAC	507	558	526	1383	1966	1430
sg_NCOR2_i4	CAGGGTGGGGCCTGTCGAT	301	313	402	597	1142	733
sg_NCOR2_i5	GCTGGAGGCAGTTTCTGGT	316	386	369	1178	1159	1068
sg_NEDD4L_i1	TAGGAGAATACAATATTAA	0	0	0	0	0	0
sg_NEDD4L_i2	GAAGAGTATGCGGAAGTCG	316	335	303	978	891	719
sg_NEDD4L_i3	GCAAGTTCTGAAGAGTATG	49	44	58	89	158	160
sg_NEDD4L_i4	TAAAGGTTTAGTGCATTAA	0	0	0	0	0	0
sg_NEDD4L_i5	CATTTGAGCAGGTAACACT	143	142	193	300	507	523
sg_NFX1_i1	TAGGTTCTGCGGCACGGGA	100	79	92	100	191	296
sg_NFX1_i2	CAGCTCGATCTAGGTTCTG	289	291	329	721	881	634
sg_NFX1_i3	TGGCTGTACAGCTCGATCT	181	198	187	540	567	388
sg_NFX1_i4	GTTCTGCGGCACGGGATGG	630	615	668	1108	1661	1627
sg_NFX1_i5	TCGCGGCGCCGGAAGTCCG	269	270	283	389	851	525
sg_NOC2L_i1	TGGTGTCATGGCAGCTGCG	419	421	435	4	77	38
sg_NOC2L_i2	ACGCTTCGGGTTGGTGTCA	93	92	98	17	0	4
sg_NOC2L_i3	GCCTTGGCCCTGAGACCCC	224	246	224	210	249	259
sg_NOC2L_i4	TGGGGTGCACGCTTCGGGT	107	119	109	118	26	43
sg_NOC2L_i5	GAGGTCAGCAACCCAACCG	302	365	316	539	764	690
sg_NONO_i1	GGCAGAGACAAGGCCTCAA	407	424	424	1081	859	1097
sg_NONO_i2	GCTAGGGCGAAGCTAGGTT	267	256	250	861	977	547
sg_NONO_i3	ACCGCCGGAAACGAGACGA	0	0	0	0	0	0
sg_NONO_i4	GGAGATACCAGTCGGTAGA	56	45	50	114	119	102
sg_NONO_i5	CCCAGGGCGGCTCAGAGGC	5	5	4	0	3	17
sg_NR0B2_i1	GCATGGGCAGGCCCCTGGT	305	380	343	322	337	367
sg_NR0B2_i2	ATGAGCACCAGCCAACCAG	446	458	450	1171	1348	1538
sg_NR0B2_i3	GCTTGCAGCTCCCTGGCAT	683	687	712	2098	1957	1881
sg_NR0B2_i4	AAGTGCGTAGAGAATGGCG	136	165	126	200	405	281
sg_NR0B2_i5	GGGCCGGTGCTGCCTACAT	348	364	336	855	837	980
sg_NR2C1_i1	CATTAGCAACGGGGAGAAG	263	274	224	36	116	55
sg_NR2C1_i2	TCGTGACGTTCCCAGGGTG	171	168	144	286	284	279
sg_NR2C1_i3	GTGGGATCGAGATTCACGG	390	356	355	649	739	1066
sg_NR2C1_i4	GATGTGGGATCGAGATTCA	115	114	87	202	296	371
sg_NR2C1_i5	GTAAGCGCAGCTGGAAAGG	714	714	738	1916	2057	2134
sg_NRAS_i1	CCACAGCCGGGAAAAATGT	344	327	393	796	931	832
sg_NRAS_i2	AAGTGCCGCTCCTTGGTGG	459	544	525	1054	1109	1130
sg_NRAS_i3	ACAGGACACAGTAACCAGG	32	11	28	53	97	43
sg_NRAS_i4	GCCTACGTGGGGAGATCTT	719	689	714	1568	1344	1178
sg_NRAS_i5	CAAATGGAAGGTCACACTA	31	34	28	31	90	99
sg_NRIP1_i1	GCAGAGCCCCGAACTCGGG	590	610	646	1845	1454	1443
sg_NRIP1_i2	GCAGCAGAGCCCCGAACTC	1219	1260	1257	767	714	603
sg_NRIP1_i3	GAACCCGGAGACTCGAACC	374	409	398	1286	1276	1139
sg_NRIP1_i4	GAGCCCCGAACTCGGGAGG	297	263	263	305	574	512
sg_NRIP1_i5	ccggccccccgcgAGAACC	712	724	729	1486	1651	1703
sg_NSD1_i1	cgcgccgggAGGAAGTTCG	465	534	504	170	309	356
sg_NSD1_i2	TGTTCGCAggcggccggcg	617	586	580	311	269	300
sg_NSD1_i3	GCGGCGGCGGAATAGGCCG	72	55	60	100	61	64
sg_NSD1_i4	CCCCCGCGTCTCTCTTCAG	79	86	71	50	60	62
sg_NSD1_i5	CAGCCTGCTACCTGAGGGG	1001	1082	1115	1162	577	819
sg_OGT_i1	GGTCTTGAAATGGCGGCGA	549	554	505	40	12	24
sg_OGT_i2	CTCTGGAGGGCTTGAGCGG	331	355	380	7	14	60
sg_OGT_i3	GTTACAGGCTTCAAACCCT	12	10	16	0	0	0
sg_OGT_i4	ACGGCGCGAGACCCCAAGG	213	221	250	204	219	261
sg_OGT_i5	GCCGTAGCAATGCTCTGGA	144	148	166	0	22	10
sg_PADI1_i1	GCTCCCCAGCTCCCGTCCT	1373	1509	1367	4179	3936	3607
sg_PADI1_i2	GAGCCAGGGCTGATCTAGG	347	386	394	840	907	1072
sg_PADI1_i3	GCTCAGAGTTAGAAATCTA	0	0	0	0	0	0
sg_PADI1_i4	AGGCTGGACTCTTACCCAG	97	94	104	224	274	263
sg_PADI1_i5	GGGGAGCCAGGGCTGATCT	559	561	536	1620	1394	1469
sg_PADI2_i1	TCGGGATGAGGGACAACTC	136	143	139	320	320	359
sg_PADI2_i2	ACTGGAGAGGGCCAGACGG	222	198	221	223	268	277
sg_PADI2_i3	GCCCGCGCTCGCTGGTCCG	0	0	0	0	0	0
sg_PADI2_i4	CCAGCGAGCGCGGGCACTG	251	277	247	646	662	569
sg_PADI2_i5	CGGAGGGTTACGGGTGAAA	165	267	232	551	584	449
sg_PADI3_i1	TGCAGGGAGGAAGGTCCAA	236	246	251	481	623	645
sg_PADI3_i2	TGACTGAGCTCCAGACCGG	103	129	96	361	271	335
sg_PADI3_i3	CTCATCCTAAGGGGCCTCA	172	179	204	598	471	399
sg_PADI3_i4	GGCTGGTGCCGCGAAGAGA	494	498	551	941	1209	1343
sg_PADI3_i5	CCACACACACCGCGCTGGT	989	975	956	2642	2745	2402
sg_PADI4_i1	TGTCCCCTGGGCCATCGTC	196	236	237	546	679	645
sg_PADI4_i2	GCATGGGTGGGCTGCTCTG	173	141	148	399	475	332
sg_PADI4_i3	GGACGAGCTAGCCCGACGA	300	338	355	648	763	850
sg_PADI4_i4	cacgtgtgccctggaagta	259	254	252	1022	766	772
sg_PADI4_i5	CTAGCCCGACGATGGCCCA	710	803	807	1773	2171	2006
sg_PADI6_i1	CTCCACGCTGACCATCCTC	429	482	559	1653	1536	972
sg_PADI6_i2	gtccatggcagctgctaca	751	772	758	2006	2447	2314
sg_PADI6_i3	cccatggtttcacagatag	39	37	28	17	64	72
sg_PADI6_i4	cacagataggggaacagag	77	110	108	274	175	255
sg_PADI6_i5	GGCCTGAGGATGGTCAGCG	234	239	259	673	705	629
sg_PAFAH1B2_i1	CTCCTGGGAAAGGCCGTGG	450	473	480	1035	935	911
sg_PAFAH1B2_i2	CGCGCCGGAGCGGGACCGA	377	351	386	732	672	642
sg_PAFAH1B2_i3	GTCGCTCGCTCGGTCCCGT	997	1111	1105	1807	1884	1896
sg_PAFAH1B2_i4	CTCCGGCGCGTCCCTCCTC	579	541	577	1208	1236	1299
sg_PAFAH1B2_i5	CCCGCCGCGCTACCCTCCT	62	112	82	34	35	46
sg_PAFAH1B3_i1	CACTGTGCGGCCGTCGTGG	226	253	237	740	576	586
sg_PAFAH1B3_i2	TGCCGCGAGGGGTAGGAGT	455	472	516	383	339	319
sg_PAFAH1B3_i3	CGCCGGTGCAGGACGTACA	374	375	330	695	938	939
sg_PAFAH1B3_i4	GCGCGCGAGAGGGAGTCAA	344	387	341	272	252	231
sg_PAFAH1B3_i5	GAGGACGAAGGCCGATACA	14	19	22	142	53	50
sg_PAG1_i1	GACGGACAAGCGAGCGGGA	505	488	452	875	1246	888
sg_PAG1_i2	TGCGCGCCGGAGTTTGCAG	194	214	211	527	362	364
sg_PAG1_i3	CAGTCGGCTGGTCACATCG	480	523	536	1118	934	1075
sg_PAG1_i4	CCGCGCCGCGGAGAATGAC	201	244	246	159	145	95
sg_PAG1_i5	GCGCAGACGGACAAGCGAG	635	660	612	1394	1462	1162
sg_PARG_i1	AGACACAGGGCCCATAAAC	127	162	172	509	356	379
sg_PARG_i2	cctagtagaatgTCTCTAA	0	0	0	0	0	0
sg_PARG_i3	ATGCAAAATGCTTGCTTCC	13	12	15	1	38	16
sg_PARG_i4	ACCATGCTTGCCTGTTTAT	0	0	0	0	0	0
sg_PARG_i5	TTGTACCCAGTGGAAGATG	25	43	29	50	66	44
sg_PARP1_i1	CGTGCGCTCACCCAGCCGC	73	82	65	142	156	140
sg_PARP1_i2	GCAATCTATCAGGGAACGG	143	148	156	310	333	281
sg_PARP1_i3	CCGGGCCGCTCGGGAGGAG	272	302	323	155	83	99
sg_PARP1_i4	GCCGGTGCGGCGTGTTCGG	401	416	399	879	852	773
sg_PARP1_i5	GGTGCGGCGTGTTCGGTGG	431	526	469	631	816	718
sg_PARP10_i1	CAGGGTTAGGCTTGCTGAG	301	312	371	1019	947	810
sg_PARP10_i2	AGGGGCGGGGCAGGATGTC	277	355	315	877	664	667
sg_PARP10_i3	GTGGCCGCTAGGCAGCCTC	274	283	260	765	681	623
sg_PARP10_i4	AGACCCTCTCGGCGTCTGT	33	55	44	120	99	62
sg_PARP10_i5	TACATTCCCCGTGGCCGCT	920	1080	980	2498	2552	2520
sg_PARP11_i1	GTCCCCGGGAGCGAAGGGA	369	364	374	351	719	744
sg_PARP11_i2	GATGAGGCTGAAACATCAC	0	0	0	0	0	0
sg_PARP11_i3	GCGGGTCCCCGGGAGCGAA	516	527	505	1507	1558	1406
sg_PARP11_i4	AGGAGGAAGGCCTTCGTAA	13	15	20	123	47	38
sg_PARP11_i5	CGCTGGCTTGTGACAGGGA	145	151	137	113	311	293
sg_PARP12_i1	CGCAGCTCGGGCAACTCCA	678	669	728	2323	1612	1724
sg_PARP12_i2	AGTTCCTGAGAGCCGGGTA	254	283	273	457	912	652
sg_PARP12_i3	gaatgaCGGTGCGAGGTCA	226	257	238	470	687	503
sg_PARP12_i4	GGCGCCGCGCCGGGAGCGA	395	409	461	6	21	33
sg_PARP12_i5	GCGGGCTGGAAGTGCGTGA	654	689	704	1383	1769	1629
sg_PARP14_i1	GCTCTCCGCCGGACTGCAG	70	59	84	45	170	149
sg_PARP14_i2	CGCGGCCCCTGCAGTCCGG	539	536	528	897	1168	1225
sg_PARP14_i3	TAATGGCGCGGCCCGGAGG	529	615	588	54	11	25
sg_PARP14_i4	CCCTCGACCAGCAGCGGGA	27	41	25	71	80	73
sg_PARP14_i5	AGGAGCCCTCGACCAGCAG	236	273	308	995	890	842
sg_PARP16_i1	CTCGCCCGTCGCGGAGAGT	202	197	222	563	587	387
sg_PARP16_i2	GCAGCAGCCTCGCCCGTCG	809	857	782	2024	1891	1869
sg_PARP16_i3	TCTGCCCGCCGTCCCCCGG	641	728	678	1411	1765	1301
sg_PARP16_i4	CGGCAACGCGCAGTGACCT	356	354	467	843	1043	944
sg_PARP16_i5	GCAGCCCCCGGGGGACGGC	590	605	639	671	323	483
[truncated: 1,670 more rows]

## Sheet: SourceData 2
Gene ID	Log2FC	MAGeCK score	FDR
TAF4	-4.9149	5.22037	0.016187
WDR5	-6.5334	5.01091	0.016187
DMAP1	-4.4062	4.76843	0.019065
SNRPA1	-5.2695	4.52542	0.019065
SMC1A	-5.8376	4.38216	0.019065
BIRC5	-5.1335	4.30691	0.019065
SNRNP40	-2.7242	4.29531	0.019065
RPA3	-5.6543	4.29338	0.019065
SF3A2	-6.3614	4.20969	0.019065
BRCA1	-7.0472	4.19467	0.019065
TXNL4A	-2.9277	4.09604	0.019784
SMN1	-4.9437	4.09194	0.019784
SSRP1	-4.2358	4.03879	0.019784
EFTUD2	-8.9741	4.02345	0.019784
SF3A1	-6.4248	3.9609	0.020863
GTF3C5	-3.0772	3.88144	0.024056
MEAF6	-3.5589	3.84097	0.024757
KAT8	-3.9986	3.76614	0.030176
AURKB	-5.3135	3.7412	0.030755
WDR77	-3.5785	3.7135	0.030755
RUVBL1	-5.0341	3.65261	0.031924
ZNF335	-5.3267	3.63582	0.031924
CHAF1B	-8.8129	3.62733	0.031924
BRCA2	-3.1922	3.62258	0.031924
TAF2	-5.0743	3.59312	0.03295
PCNA	-3.7644	3.56726	0.034239
NAA10	-3.5843	3.54814	0.034239
RPA1	-5.805	3.50029	0.036839
ACTL6A	-6.2616	3.46674	0.036839
FTSJ3	-3.66	3.44129	0.03777
PDCD7	-4.2155	3.40023	0.039674
DDX23	-6.8936	3.39518	0.039674
SNRPC	-3.5299	3.37951	0.039674
SNRNP48	-3.0947	3.36724	0.039674
RBBP4	-1.9074	3.35022	0.040231
CSRP2BP	-2.441	3.32133	0.040231
SNRPF	-6.0911	3.31689	0.040231
ACTR5	-3.1485	3.31273	0.040231
EP400	-3.1644	3.29564	0.041044
NAA15	-2.3924	3.22037	0.047752
PRPF8	-5.966	3.19044	0.049921
WDR82	-3.0751	3.17379	0.050103
BRD2	-2.2378	3.15825	0.050945
SNRPD2	-0.47165	3.14526	0.051422
CHAF1A	-4.8094	3.12515	0.052518
SF3B4	-3.5554	3.03811	0.057163
TRRAP	-2.0876	3.00133	0.059773
KANSL3	-5.5473	3.02904	0.061799
SUPT16H	-3.1851	3.01653	0.061799
SNRPD3	-5.5324	2.96529	0.061799
PHF5A	-3.9006	2.97208	0.063866
RNF20	-2.3317	2.96353	0.063866
KAT7	-2.9285	2.96353	0.063866
RAD21	-2.1893	2.95503	0.06429
TIPARP	-2.2194	2.9502	0.06429
ATR	-7.1115	2.94535	0.064427
SMNDC1	-3.6519	2.82827	0.07453
POLR2B	-6.9048	2.86015	0.075105
ASH2L	-3.5624	2.85087	0.076027
DHX15	-3.9297	2.83262	0.076559
TEX10	-4.8693	2.80071	0.081436
SNRNP70	-3.3373	2.78712	0.082096
ZMAT5	-5.1678	2.76256	0.085246
SNRNP25	-4.7979	2.74929	0.086612
SF3B2	-4.6385	2.74268	0.087161
MYC	-1.2618	2.67321	0.088893
TAF1	-4.9373	2.70562	0.092398
SNW1	-4.6389	2.6927	0.093684
HDAC3	-2.3247	2.6777	0.096601
BRD8	-1.7325	2.64382	0.097527
SMARCE1	-1.926	2.64037	0.097527
RBBP5	-4.3757	2.63543	0.097527
SMYD4	-2.3357	2.62082	0.097527
TAF9	-5.2679	2.61252	0.097527
RPS19BP1	-5	2.60839	0.097527
YEATS4	-2.5796	2.60632	0.097527
SNRPG	-5.2338	2.59614	0.097527
ELL	-4.3469	2.57279	0.097527
CWC22	-4.7498	2.55669	0.097527
AURKA	-1.2618	2.32032	0.097527
OGT	-4.4446	2.59808	0.09785
SNRPA	-2.344	2.59191	0.09785
GEMIN2	-4.3594	2.58578	0.09785
ALG13	-3.9004	2.58168	0.09785
U2AF1	-5.3395	2.56645	0.099831
SUB1	-1.0081	2.55329	0.101753
TBP	-2.1725	2.54763	0.101753
BRAF	-1.5987	2.53322	0.102358
SNRPB	-4.0493	2.52924	0.102358
SNRNP200	-4.4222	2.46179	0.102358
INO80	-2.9325	2.50347	0.107493
C17ORF49	-4.0615	2.49954	0.107493
SF3B3	-4.058	2.49561	0.107493
ENY2	-3.8586	2.49366	0.107493
PPP1CB	-4.2022	2.48586	0.108406
TAF5	-0.74587	2.47998	0.108701
MEN1	-0.67267	2.46832	0.110102
SETD2	-1.3365	2.46251	0.110226
EHMT2	-0.807	2.45094	0.111547
NAA25	-1.4068	2.4471	0.111547
DR1	-1.05	2.42229	0.116212
ELP4	-5.1678	2.41661	0.116906
SMC3	-1.8349	2.32756	0.118007
YEATS2	-1.8338	2.31809	0.118947
WDR61	-2.7081	2.3884	0.119459
DPF2	-1.3398	2.38281	0.119553
CHD4	-0.67541	2.37537	0.119848
DHX8	-4.0054	2.34038	0.126586
PHF20	-1.1117	2.33855	0.126586
PRPF31	-5	2.27241	0.126586
BOP1	-1.2618	2.25529	0.12739
INO80C	-1.9482	2.31675	0.128446
UBAP2L	-1.2618	2.24774	0.128446
RNF40	-2.4077	2.29562	0.133062
SETD1A	-2.7206	2.28802	0.133435
FASN	-3.0714	2.28707	0.133435
KANSL1	-3.3065	2.20474	0.134877
ELP2	-3.8279	2.26143	0.138855
CDC40	-3.8365	2.24651	0.140258
DPY30	-2.2046	2.24651	0.140258
POLE3	-0.82989	2.23691	0.142027
PELP1	-3.6843	2.23377	0.142027
PBRM1	-1.0241	2.22648	0.142463
NSD1	-1.5579	2.22302	0.142463
WDR75	-6.3668	2.13875	0.144604
MSL1	-0.87507	2.16832	0.157845
INTS12	-1.5032	2.15486	0.161247
UBA1	-2.2476	2.14315	0.16381
LSM4	-3.7402	2.06371	0.164659
NAT10	-2.935	2.11199	0.172136
HNRNPC	-3.0576	2.10675	0.172415
ING3	-0.64527	2.09693	0.17536
MBIP	-1.6427	2.08938	0.175642
LAS1L	-2.1209	2.01543	0.175642
RUVBL2	-7.0777	2.05648	0.185851
SAP130	-1.5514	2.05244	0.18586
PAXIP1	-1.2476	2.00632	0.20054
SAP18	-3.3672	2.00419	0.20054
ZCRB1	-1.9787	1.94386	0.20054
BCAS2	-3.5168	1.82801	0.20054
SF1	-1.4891	1.92423	0.203658
NAA35	-0.43473	1.97931	0.208304
ZZZ3	-0.25214	1.97314	0.209765
PRPF18	-2.4391	1.88402	0.216402
CSNK2B	-1.4004	1.94708	0.218928
NBN	-3.9101	1.93968	0.219139
TAF3	-2.1512	1.93945	0.219139
KMT2A	-0.36327	1.93491	0.219139
GNPAT	-3.1262	1.93334	0.219139
GTF3C1	-3.4821	1.92956	0.219139
MBD1	-0.5933	1.92885	0.219139
SF3A3	-3.317	1.92347	0.220253
KDM8	-1.6125	1.9048	0.227277
WHSC1	-1.4984	1.82045	0.231314
NOC2L	-2.238	1.87196	0.239937
TAF6	-3.8521	1.86806	0.239937
BUB3	-5.6952	1.86417	0.239937
SNRPB2	-3.9779	1.79301	0.239937
TAF10	-2.3404	1.84567	0.246246
PHF23	-1.1594	1.77702	0.246246
FUBP3	-1.7827	1.82833	0.25453
U2AF2	-0.18118	1.82609	0.25453
TADA2A	-0.77421	1.80688	0.26259
ZRSR2	-0.65142	1.79972	0.265376
KANSL2	-6.429	1.7904	0.269435
ARID1A	-0.3678	1.78131	0.272118
KMT2B	-0.75689	1.77848	0.272118
SETDB1	-1.2618	1.70255	0.272118
NAA50	-1.2618	1.68409	0.281406
IWS1	-0.76574	1.64774	0.303703
FUS	-1.9637	1.69218	0.308911
POLE4	-1.6837	1.68523	0.310754
HDGF	-1.0362	1.5909	0.336612
HNRNPM	-0.90116	1.62792	0.338274
DNMT1	-2.9981	1.58153	0.36298
LIN9	-0.90957	1.57333	0.367172
PRMT5	-2.2583	1.55892	0.374121
MBD5	-1.2618	1.42395	0.374121
CIR1	-1.2618	1.38788	0.402938
CDK2AP1	-0.16356	1.49752	0.409333
TAF5L	0.035412	1.48893	0.413669
KDM2A	-1.2392	1.4288	0.456756
TAF7	-0.77829	1.42745	0.456756
MAX	-0.87564	1.39635	0.477251
BRD1	-0.64924	1.39604	0.477251
USF2	0.33343	1.38814	0.479841
SMARCB1	-1.0723	1.37207	0.479841
PPIH	-0.56447	1.3558	0.50641
SLU7	-3.5393	1.34354	0.514541
ELP3	-2.7139	1.32122	0.531677
ATM	-0.88504	1.32067	0.531677
HCFC1	-1.5945	1.30475	0.545432
SUPT3H	-1.3268	1.28254	0.56568
AEBP2	0.12153	1.24672	0.60059
DLAT	-0.34622	1.23409	0.611087
PHF13	-0.6575	1.22411	0.618503
GTF3C4	-1.1712	1.20928	0.631395
NAA20	-0.38712	1.20192	0.637181
PHF3	-0.27979	1.18613	0.651947
TOX4	-1.504	1.17889	0.657212
PARP3	-0.1385	1.17043	0.663642
KAT5	-1.1382	1.16392	0.667658
SRCAP	-0.66557	1.16099	0.66848
HNRNPA1	-0.36322	1.1539	0.671073
PRMT1	-0.80956	1.15337	0.671073
SUDS3	-0.47032	1.15154	0.671073
HDAC7	0.21375	1.08278	0.679856
SIRT7	-1.9649	1.1249	0.697755
H2AFZ	-0.89166	1.11212	0.710974
UBE2B	0.35449	1.10611	0.715331
SMC1B	-1.4677	1.09165	0.731887
SPIN1	-0.042541	1.08839	0.733015
COIL	-0.44946	1.07941	0.738849
KMT2E	-0.23199	1.07829	0.738849
BAZ1B	-0.70014	1.07736	0.738849
DAXX	-0.79356	1.07274	0.741457
UBE2E1	-1.1584	1.06171	0.752893
MCRS1	-0.35125	1.05712	0.756039
SMARCC2	-0.70582	1.05186	0.760537
SATB2	0.22495	1.02545	0.789957
IKBKAP	-1.2618	0.960745	0.789957
CXXC1	-1.2618	0.95652	0.789957
APOBEC2	0.041359	1.01345	0.803933
EDF1	-0.19757	1.00267	0.813183
DZIP3	-0.61096	0.997445	0.813183
PHF10	-0.097079	0.993277	0.813183
ING2	-0.56708	0.993277	0.813183
PRMT6	0.13182	0.989191	0.813183
ATRX	-0.24112	0.989107	0.813183
SMARCD1	-0.14666	0.987289	0.813183
EMG1	-1.2618	0.919554	0.813183
NCOA6	-0.89809	0.969562	0.837525
HNRNPA2B1	-0.2645	0.881868	0.856408
BCOR	-0.35473	0.94531	0.864457
KDM5A	-1.2618	0.87173	0.864457
UBE2I	-0.82261	0.938698	0.869757
APPL2	0.35769	0.933413	0.874404
PAFAH1B3	0.28724	0.923396	0.885088
MGEA5	-0.50966	0.921978	0.885088
EP300	0.42743	0.840523	0.890012
HDAC6	-0.54568	0.840252	0.890012
UBE2N	-1.9356	0.900078	0.910473
SHPRH	-1.8191	0.886123	0.923069
PDP1	0.30987	0.858864	0.952309
PARP14	0.13833	0.828215	0.9873
ZMYND8	-1.2618	0.691521	0.987498
SP100	-1.2618	0.68294	0.996578
NRIP1	0.21017	0.799861	0.999995
CDK9	-0.17329	0.77666	0.999995
ATXN7	-0.43077	0.76973	0.999995
PRDM13	-0.45341	0.750117	0.999995
MSH6	0.21715	0.74	0.999995
KDM1B	-0.19102	0.734216	0.999995
TAF12	0.46622	0.725057	0.999995
CHD5	-0.8663	0.723975	0.999995
SIRT3	0.041965	0.721429	0.999995
TDRD7	-0.79738	0.710255	0.999995
C14ORF169	-0.27251	0.703971	0.999995
UHRF1	-0.44555	0.702568	0.999995
HDGFRP2	-0.33446	0.691777	0.999995
ASAP1	-0.13331	0.688564	0.999995
PARP4	0.32137	0.6885	0.999995
KDM6B	-0.81905	0.681999	0.999995
PHF8	-0.55833	0.676954	0.999995
LCOR	-1.0008	0.675841	0.999995
HADHA	-0.36555	0.672355	0.999995
TAF1L	-0.65234	0.660847	0.999995
TET1	0.11758	0.657084	0.999995
CHD1L	0.43378	0.652475	0.999995
PARP12	0.25408	0.650198	0.999995
SAP30L	0.013917	0.636614	0.999995
BRWD1	0.17614	0.630357	0.999995
STK31	0.51138	0.619789	0.999995
PYGO1	-0.58196	0.619391	0.999995
MLLT3	0.37706	0.616526	0.999995
ASXL3	0.39894	0.614841	0.999995
PAFAH1B2	-0.15252	0.612148	0.999995
PRDM14	0.23615	0.605531	0.999995
BRPF1	0.14223	0.5996	0.999995
SUV39H1	0.083442	0.59544	0.999995
SP140L	0.45994	0.593749	0.999995
PRDM16	0.3149	0.585277	0.999995
TRERF1	0.43071	0.584593	0.999995
MTERF	-0.57035	0.571444	0.999995
ADPRHL2	-0.47724	0.567961	0.999995
KDM1A	-0.10392	0.558116	0.999995
IVNS1ABP	-0.29238	0.550722	0.999995
DNTTIP1	-0.80953	0.540532	0.999995
CHD6	0.26426	0.531461	0.999995
HGSNAT	-0.2482	0.526221	0.999995
TADA3	-1.1655	0.518342	0.999995
PRDM4	-0.12997	0.517098	0.999995
MPHOSPH8	-0.1108	0.489804	0.999995
TDRD10	-0.6652	0.488464	0.999995
ARID5B	0.3425	0.484563	0.999995
MLLT6	0.20076	0.481881	0.999995
BRDT	0.59998	0.473764	0.999995
MAP3K7	-0.092767	0.471379	0.999995
TDRD12	-0.3979	0.467653	0.999995
API5	-0.4516	0.466368	0.999995
HDAC2	0.7737	0.458209	0.999995
MBD3	-0.096437	0.457922	0.999995
EPC1	-0.168	0.45225	0.999995
USP27X	-0.13363	0.451623	0.999995
PARP1	-0.14345	0.44539	0.999995
PRMT7	-0.074031	0.439221	0.999995
SUV420H1	-0.076222	0.437386	0.999995
SIN3A	-0.07164	0.434329	0.999995
SMARCA5	-0.068341	0.430696	0.999995
ESCO1	-0.12999	0.429492	0.999995
JARID2	0.36299	0.429165	0.999995
GPS2	-0.18055	0.41696	0.999995
PARP9	-0.11273	0.415782	0.999995
ACTB	-0.16982	0.415194	0.999995
TRIM33	-0.038901	0.414607	0.999995
RBBP7	-0.075078	0.412851	0.999995
MORF4L2	-0.14903	0.409348	0.999995
SUZ12	-0.089161	0.407024	0.999995
PPP1CC	0.24259	0.390438	0.999995
TLK1	-0.036325	0.386444	0.999995
RPS6KA5	0.1314	0.386243	0.999995
BRWD3	0.37099	0.385451	0.999995
TRIM24	0.019422	0.371959	0.999995
BPTF	-0.030572	0.371019	0.999995
PAX5	0.085195	0.370081	0.999995
RFX5	0.19936	0.36884	0.999995
TDRD6	-1.129	0.368536	0.999995
PAX6	0.23821	0.368211	0.999995
ADAR	0.27322	0.360892	0.999995
ZBTB12	0.085951	0.355099	0.999995
VWA3B	0.23099	0.354509	0.999995
CDC34	0.8129	0.353763	0.999995
TBL1Y	0.22171	0.352881	0.999995
RFWD2	0.0090544	0.349848	0.999995
SAP30	0.68741	0.349275	0.999995
TAF9B	0.58845	0.347676	0.999995
HAT1	0.060161	0.337563	0.999995
ZHX1	0.3406	0.33677	0.999995
HIRA	-0.22588	0.332024	0.999995
ALKBH3	-0.07113	0.331027	0.999995
ESCO2	0.44301	0.330228	0.999995
HINT1	0.42013	0.325231	0.999995
USP35	0.36158	0.31248	0.999995
MECP2	0.075804	0.311642	0.999995
CLOCK	0.1538	0.309414	0.999995
PHF21A	0.21647	0.308335	0.999995
WHSC1L1	0.071301	0.307206	0.999995
MTA2	0.27643	0.295061	0.999995
PHF17	0.095287	0.288868	0.999995
PHF20L1	0.32472	0.286174	0.999995
MTA1	0.28988	0.284833	0.999995
KDM4D	0.13275	0.280213	0.999995
SIN3B	-0.24678	0.28013	0.999995
SAT2	0.21216	0.277605	0.999995
ZNF217	0.35645	0.272491	0.999995
TET3	0.49348	0.269977	0.999995
L3MBTL3	0.27722	0.264417	0.999995
TP53BP1	-0.15476	0.262951	0.999995
CAMK4	-0.12481	0.256396	0.999995
MLLT10	0.39166	0.254309	0.999995
LPCAT1	0.084943	0.242946	0.999995
FBXO44	0.49176	0.242794	0.999995
BRPF3	0.34243	0.240748	0.999995
MSL3	0.068276	0.239879	0.999995
AANAT	0.48351	0.239427	0.999995
AICDA	-0.30575	0.238222	0.999995
DPF1	0.25464	0.236722	0.999995
CBX6	-1.2618	0.236714	0.999995
ING5	-0.091367	0.234644	0.999995
ARID4A	0.32682	0.226499	0.999995
NR2C1	0.020691	0.22396	0.999995
YWHAQ	-0.098078	0.222769	0.999995
RNF2	0.25537	0.220699	0.999995
EPC2	0.11785	0.215354	0.999995
GLYR1	-0.0066049	0.211231	0.999995
PWWP2A	0.12167	0.21049	0.999995
NAA11	0.24016	0.207903	0.999995
UTY	0.35935	0.205986	0.999995
GSG2	0.17106	0.205714	0.999995
PRKAA2	0.10309	0.204982	0.999995
REST	-0.025018	0.202455	0.999995
ACTL6B	0.19627	0.202096	0.999995
SMARCA4	0.026504	0.201743	0.999995
PHF2	-0.0091192	0.201025	0.999995
PAG1	-0.039077	0.197657	0.999995
KAT6B	0.19166	0.197479	0.999995
ZGPAT	0.29429	0.196591	0.999995
HDAC8	0.040811	0.196079	0.999995
ASXL2	-0.14503	0.194336	0.999995
RPS6KA3	0.3573	0.193325	0.999995
MGA	0.77174	0.192472	0.999995
STK38	0.37254	0.190353	0.999995
BRD7	0.030846	0.188499	0.999995
SATL1	-1.2618	0.18811	0.999995
TRIM5	0.34126	0.186946	0.999995
PPP1CA	0.1337	0.186813	0.999995
NCOA1	0.56223	0.186199	0.999995
LRWD1	0.4519	0.184967	0.999995
JHDM1D	0.23916	0.184808	0.999995
SETD1B	0.37276	0.184469	0.999995
HOMEZ	0.58907	0.183143	0.999995
PRMT2	0.2083	0.182812	0.999995
METTL8	0.36385	0.182137	0.999995
CRAT	0.37312	0.179529	0.999995
NAA60	0.19887	0.179208	0.999995
DYDC2	0.085328	0.179116	0.999995
ATAD2B	0.1459	0.17759	0.999995
TBL1XR1	0.079022	0.177126	0.999995
DNMT3B	0.017612	0.176943	0.999995
CARM1	-0.00028521	0.175659	0.999995
APPL1	0.4304	0.175061	0.999995
POGZ	0.52342	0.173426	0.999995
PHF15	-0.093294	0.172166	0.999995
PRDM9	0.29554	0.171849	0.999995
BAZ2B	0.14507	0.171224	0.999995
SETD5	-0.0073949	0.170285	0.999995
RPS6KA4	0.39267	0.168418	0.999995
NR0B2	0.42716	0.1679	0.999995
UBE2C	-0.047671	0.166878	0.999995
TCF4	0.01122	0.164436	0.999995
HEY2	0.2525	0.163828	0.999995
TNRC18	0.021071	0.163227	0.999995
BMI1	0.13159	0.162323	0.999995
KRAS	0.29571	0.160698	0.999995
SIAH2	0.37962	0.160346	0.999995
FOXA1	0.31316	0.159637	0.999995
ZBTB9	0.33842	0.157559	0.999995
RCOR1	0.59639	0.156107	0.999995
PADI2	0.22998	0.156095	0.999995
MOGAT2	0.23331	0.155529	0.999995
KMT2C	0.3156	0.154654	0.999995
HELLS	0.13531	0.153218	0.999995
NCOA2	0.4174	0.151503	0.999995
ART1	0.19045	0.151146	0.999995
SMYD3	0.11168	0.150157	0.999995
PARP16	0.20498	0.149176	0.999995
TDRD9	0.40438	0.147551	0.999995
SMARCA2	0.028966	0.145342	0.999995
L3MBTL2	-0.81902	0.142885	0.999995
SALL1	0.39628	0.142475	0.999995
PSIP1	-0.018398	0.141794	0.999995
NAP1L2	0.27451	0.141529	0.999995
HNRNPA0	0.040104	0.141258	0.999995
RSF1	0.20191	0.140183	0.999995
CHD3	0.68967	0.139093	0.999995
KDM4A	0.14284	0.138316	0.999995
PROC	-0.018447	0.138054	0.999995
GATAD2A	0.14826	0.137523	0.999995
ING1	-0.00056651	0.136475	0.999995
DOT1L	0.78728	0.13638	0.999995
TRIM13	0.37664	0.135489	0.999995
PHF12	0.23245	0.134014	0.999995
MLLT1	0.40528	0.133872	0.999995
MTF2	0.012223	0.133099	0.999995
AKAP1	0.20502	0.12969	0.999995
ZBTB33	0.1026	0.126895	0.999995
CREBBP	0.74274	0.124956	0.999995
SUV39H2	-0.48805	0.114786	0.999995
PYGO2	-0.24117	0.112236	0.999995
ZNF541	0.50962	0.111242	0.999995
SETD7	0.23682	0.107638	0.999995
CHD1	-1.2618	0.10731	0.999995
ERG	0.2936	0.105662	0.999995
ATF2	0.094305	0.105523	0.999995
PRDM11	0.27874	0.104859	0.999995
KDM6A	-0.0092113	0.103474	0.999995
SIRT6	0.65322	0.102995	0.999995
PRDM2	-0.74644	0.102857	0.999995
PARG	-0.5591	0.102021	0.999995
KDM2B	0.55845	0.100973	0.999995
DNMT3L	0.19107	0.0998624	0.999995
ZSCAN21	-0.023726	0.0980788	0.999995
NCOA3	0.3531	0.0972467	0.999995
SATB1	0.25849	0.0970349	0.999995
FLYWCH1	0.23025	0.0961778	0.999995
PARP8	0.31086	0.0953277	0.999995
FBXL19	0.24073	0.0936542	0.999995
MTA3	0.24278	0.0922072	0.999995
MGMT	0.15758	0.091869	0.999995
SMYD2	0.36739	0.0907864	0.999995
ASH1L	0.20929	0.0897652	0.999995
LPCAT4	0.21177	0.0865146	0.999995
USP51	0.39256	0.0849169	0.999995
L3MBTL1	0.27516	0.0841571	0.999995
HOXC10	0.41374	0.0840254	0.999995
ZHX2	0.085062	0.0832093	0.999995
ARRB1	0.40505	0.0830357	0.999995
RING1	-0.044569	0.0827361	0.999995
ZCWPW1	0.24836	0.0811993	0.999995
AFF1	0.21609	0.0799289	0.999995
APBB1	0.41246	0.0772797	0.999995
MBTD1	0.56368	0.0762432	0.999995
DIDO1	0.26231	0.0750439	0.999995
CHD9	0.41065	0.0737914	0.999995
ING4	0.18825	0.0727683	0.999995
UBE2M	0.46035	0.0725424	0.999995
PRDM10	0.065768	0.0721935	0.999995
STK33	-0.022139	0.0706271	0.999995
HDAC10	0.31914	0.0683794	0.999995
USP22	0.45592	0.067912	0.999995
CHAT	0.37262	0.0662293	0.999995
EZH1	0.1089	0.0654763	0.999995
TDRKH	0.09525	0.0638634	0.999995
ZCWPW2	0.41637	0.0626828	0.999995
MECOM	0.36387	0.0616805	0.999995
MBD4	0.25057	0.0606905	0.999995
PRKCD	0.27019	0.0601315	0.999995
NONO	0.21525	0.0598273	0.999995
SIRT4	0.28082	0.0595831	0.999995
MED24	0.69071	0.0594387	0.999995
TRIM66	0.046127	0.0580465	0.999995
SENP3	0.10382	0.0567083	0.999995
USP13	0.3945	0.0563472	0.999995
AIRE	0.31849	0.0554384	0.999995
PHIP	0.011156	0.055315	0.999995
DYDC1	0.36143	0.0547925	0.999995
CBX4	0.048378	0.054625	0.999995
ZHX3	0.37769	0.0539016	0.999995
HDAC11	0.20403	0.0534986	0.999995
PCMT1	0.16907	0.0528997	0.999995
CDA	0.45388	0.0521743	0.999995
HDGFRP3	0.42449	0.0520372	0.999995
MUM1L1	0.29545	0.0516702	0.999995
UHRF2	0.081019	0.0512204	0.999995
PPARGC1A	0.43538	0.051196	0.999995
CECR2	0.38966	0.0508833	0.999995
NAT8	0.25632	0.0493918	0.999995
LNX1	0.51392	0.0491826	0.999995
ZBTB40	0.16737	0.0490756	0.999995
SP110	0.21625	0.0483614	0.999995
PARP11	-0.050216	0.0477405	0.999995
NAT6	0.11492	0.0476726	0.999995
NAA40	0.17567	0.0474352	0.999995
UBA7	-0.040886	0.0467285	0.999995
SFMBT1	0.33776	0.0455597	0.999995
FKBP2	0.23486	0.0445865	0.999995
HR	0.1547	0.0444758	0.999995
PRDM1	0.55576	0.0438412	0.999995
HLTF	0.15817	0.0422826	0.999995
BAZ1A	0.007724	0.0420337	0.999995
LPCAT2	0.045654	0.0411257	0.999995
DPF3	0.27026	0.0408536	0.999995
PKNOX1	0.027913	0.0407678	0.999995
PAX9	0.28083	0.0401814	0.999995
ATXN7L3	0.22614	0.0393105	0.999995
UBE2E3	0.22743	0.0391156	0.999995
SNRPN	0.27616	0.0387356	0.999995
SMARCA1	0.13336	0.0383559	0.999995
JMJD4	0.40885	0.0379813	0.999995
CHD7	0.24518	0.0372425	0.999995
PRDM15	0.12535	0.0366514	0.999995
NRAS	0.14246	0.0362452	0.999995
PARP6	0.33357	0.0358866	0.999995
PHF14	0.045951	0.0351937	0.999995
JMJD8	0.57936	0.0350101	0.999995
CUX1	0.5058	0.0335532	0.999995
TRIM37	0.10013	0.0331358	0.999995
SALL2	0.25498	0.0325597	0.999995
NAA30	0.050517	0.0323116	0.999995
HMG20B	0.44135	0.0322321	0.999995
ALKBH2	0.26383	0.0310317	0.999995
LBR	0.20049	0.0298717	0.999995
ADPRH	0.23967	0.0297973	0.999995
TDRD3	0.19827	0.0295694	0.999995
WNT5A	0.36011	0.028868	0.999995
JMJD6	0.31077	0.0287474	0.999995
CBX5	0.45763	0.0287334	0.999995
NAA16	0.46172	0.0283809	0.999995
UBE2Q2	0.30923	0.0282372	0.999995
EHMT1	0.12412	0.0281631	0.999995
ACAT2	0.36494	0.0280195	0.999995
KDM4E	0.5727	0.0278018	0.999995
KDM3A	0.43874	0.0272373	0.999995
ACAT1	0.33871	0.0271633	0.999995
ATAT1	0.37646	0.0269553	0.999995
ATAD2	0.30265	0.0268167	0.999995
PCGF2	0.40807	0.0261889	0.999995
TBL1X	0.27854	0.0261289	0.999995
PRDM8	0.41598	0.0260598	0.999995
ASXL1	0.28985	0.0258569	0.999995
BRMS1	0.35897	0.0254423	0.999995
SMYD5	0.30768	0.0249912	0.999995
KDM5B	0.1805	0.0249268	0.999995
NFX1	0.2466	0.0246647	0.999995
NAT8B	0.4082	0.0241502	0.999995
VRK2	0.25499	0.023962	0.999995
FBXO17	0.25899	0.0238977	0.999995
NAT1	0.26318	0.0237647	0.999995
SIRT1	0.29059	0.0236454	0.999995
ERCC5	0.27856	0.0234758	0.999995
SCAND3	0.38296	0.0233337	0.999995
SND1	0.03377	0.0229672	0.999995
SUV420H2	0.33888	0.0225691	0.999995
KAT6A	0.69719	0.0224822	0.999995
CDYL	0.015899	0.0224227	0.999995
EED	0.57154	0.0223587	0.999995
NACC2	0.43471	0.0221804	0.999995
NAT14	0.45133	0.0217693	0.999995
NAT9	0.3048	0.0213631	0.999995
PADI6	0.48567	0.0213083	0.999995
NCOR1	0.11302	0.0209071	0.999995
NAP1L1	0.23775	0.0207932	0.999995
HDAC9	0.25428	0.02057	0.999995
PRDM5	0.19631	0.0205154	0.999995
BRMS1L	-0.0021359	0.0204016	0.999995
CBX2	0.25747	0.0200739	0.999995
RC3H1	0.16861	0.0199648	0.999995
CBX7	0.1843	0.0199557	0.999995
SETD3	0.35417	0.0199102	0.999995
ARID4B	0.36645	0.0198557	0.999995
CDCA7L	0.52912	0.019533	0.999995
SIRT5	0.27595	0.0194286	0.999995
DCTD	0.12013	0.0192696	0.999995
RNF217	0.12464	0.0192151	0.999995
TAL1	0.34164	0.0187977	0.999995
NEDD4L	0.33977	0.0185257	0.999995
GADD45B	0.27837	0.0182856	0.999995
SIRT2	0.26966	0.0180818	0.999995
KDM5D	0.49118	0.0179324	0.999995
RFXANK	0.44473	0.0179052	0.999995
JUNB	0.4662	0.0175885	0.999995
JMJD1C	0.20676	0.0173534	0.999995
GNPNAT1	0.17882	0.0173444	0.999995
SUPT7L	0.76663	0.016676	0.999995
HDAC4	0.57719	0.0163963	0.999995
SETD4	0.10739	0.0161212	0.999995
MORF4L1	0.18553	0.015986	0.999995
NAP1L3	0.28279	0.015941	0.999995
RFXAP	0.19026	0.0158058	0.999995
TDRD1	0.30262	0.0157608	0.999995
KANSL1L	0.16647	0.0155807	0.999995
PHF1	0.50604	0.0152297	0.999995
RNF17	0.3731	0.0151893	0.999995
PHRF1	0.17686	0.0149285	0.999995
UBE3A	0.2274	0.0149015	0.999995
SMARCD3	0.28194	0.0147981	0.999995
GCAT	0.42821	0.0143804	0.999995
BAZ2A	0.58629	0.0141336	0.999995
TRDMT1	0.42821	0.0140529	0.999995
FKBP1A	0.48008	0.0139676	0.999995
DNMT3A	0.4889	0.0135687	0.999995
NAT2	0.5556	0.0132954	0.999995
BRD4	0.6225	0.0131387	0.999995
PRMT3	0.47099	0.0130626	0.999995
RAG2	0.28308	0.0130224	0.999995
PHF21B	0.48557	0.0129866	0.999995
ATXN3	0.39216	0.0129463	0.999995
PPIB	0.33233	0.0129105	0.999995
PRDM7	0.57113	0.0128702	0.999995
GATAD2B	0.31784	0.0123114	0.999995
SMYD1	0.4852	0.012164	0.999995
MSL2	0.2408	0.0121327	0.999995
FAM60A	0.28689	0.011187	0.999995
MTR	0.37482	0.0111513	0.999995
USP34	0.18258	0.010884	0.999995
UBE4A	0.54413	0.0108529	0.999995
H2AFY2	0.23941	0.0107861	0.999995
FIZ1	0.2929	0.0106881	0.999995
FKBP5	0.33551	0.0105902	0.999995
PADI4	0.50039	0.0103678	0.999995
KDM3B	0.64046	0.0103055	0.999995
KDM4B	0.39591	0.0102744	0.999995
CBX3	0.15724	0.0102388	0.999995
FBXW9	0.22406	0.0101143	0.999995
CSNK2A1	0.26579	0.00974553	0.999995
CBX1	0.30175	0.00971888	0.999995
PSD3	0.39122	0.00959898	0.999995
PARP10	0.40804	0.00904433	0.999995
PWWP2B	0.21696	0.00846382	0.999995
NAGS	0.48121	0.00843283	0.999995
TADA1	1.0203	0.00830443	0.999995
CHD2	0.53269	0.00779123	0.999995
CBX8	0.48526	0.00753485	0.999995
PHF16	0.66511	0.00751276	0.999995
KAT2B	0.34366	0.00734046	0.999995
NCOR2	0.64012	0.00685045	0.999995
APOBEC4	0.42366	0.00643152	0.999995
SETD8	0.34762	0.00640948	0.999995
CDYL2	0.33384	0.0061363	0.999995
ADA	0.3527	0.00595134	0.999995
BRD9	0.42346	0.00549808	0.999995
PADI3	0.30887	0.00534856	0.999995
EID1	0.56254	0.00518152	0.999995
ZMYND11	0.29983	0.00514636	0.999995
TRIM28	0.28533	0.0051112	0.999995
GADD45A	0.57285	0.00446571	0.999995
EZH2	0.39844	0.00433849	0.999995
PRDM12	0.37498	0.00429024	0.999995
KMT2D	0.49757	0.00386061	0.999995
E2F6	0.63259	0.00373356	0.999995
NAT8L	0.3629	0.0036372	0.999995
JAK2	0.44741	0.00346206	0.999995
CTSL	0.40832	0.00317323	0.999995
PBX1	0.42008	0.0029939	0.999995
RERE	0.27536	0.00292394	0.999995
PRDM6	0.49631	0.00291082	0.999995
SIK1	0.44166	0.0028671	0.999995
PHF19	0.44158	0.00274471	0.999995
RUNX1	0.59825	0.00269664	0.999995
SETMAR	0.42332	0.0026879	0.999995
PRMT8	0.43634	0.00256556	0.999995
PRKAA1	0.71947	0.00255682	0.999995
SETDB2	0.23832	0.00251314	0.999995
H2AFY	0.42431	0.00242578	0.999995
KDM4C	0.38763	0.00240395	0.999995
PTGS2	0.53015	0.00239521	0.999995
TAF6L	1.2312	0.00225113	0.999995
PADI1	0.37118	0.00222493	0.999995
SP140	0.35369	0.00211582	0.999995
HDAC1	0.57453	0.00155321	0.999995
HDGFL1	0.55819	0.00150526	0.999995
UBE2A	0.42413	0.00126999	0.999995
PARP2	0.64168	0.00116983	0.999995
IFNB1	0.44856	0.00116547	0.999995
huCon	0.39014	0.0011437	0.999995
CHD8	0.82195	0.00106097	0.999995
ARIH2	0.35375	0.00103921	0.999995
HDAC5	0.46397	0.000899921	0.999995
KDM5C	0.47895	0.000838998	0.999995
TDRD5	0.77698	0.000782434	0.999995
CRB2	0.4151	0.000617136	0.999995
BRD3	0.50412	0.000538859	0.999995
SAT1	0.4744	0.000430165	0.999995
CCDC101	0.93389	0.000347575	0.999995
TET2	0.69781	0.000265	0.999995
SFMBT2	0.54973	0.000204166	0.999995
MBD2	0.71628	0.000156374	0.999995
TADA2B	1.8837	0	0.999995
KAT2A	1.256	0	0.999995

## Sheet: SourceData 3
Original read counts
sgRNA_ID	sequence	d00_Rep_1	d00_Rep_2	d00_Rep_3	d16_Rep_1	d16_Rep_2	d16_Rep_3
sg_hACTB_397_a	AGCCTGGATAGCAACGTACA	1757	1624	1599	1071	728	850
sg_hACTB_728_s	AAGAGCTACGAGCTGCCTGA	1553	1496	1560	343	422	304
sg_hACTB_166_s	GGATTCCTATGTGGGCGACG	1731	1661	1697	449	372	257
sg_hACTB_498_s	ACACTGTGCCCATCTACGAG	2469	2182	2298	454	231	461
sg_hACTB_664_a	CATCTCTTGCTCGAAGTCCA	2436	2321	2304	30	14	33
sg_hACTB_61_s	CATGTGCAAGGCCGGCTTCG	2723	2682	2658	1055	898	736
sg_hACTB_316_s	GCACCCCGTGCTGCTGACCG	3181	3035	3047	22	81	11
sg_hACTB_252_s	GGGACGACATGGAGAAAATC	1125	1013	1030	303	306	331
sg_hACTB_581_a	AGCTGTAGCCGCGCTCGGTG	1176	1248	1226	706	557	348
sg_hACTB_682_s	CTTCGAGCAAGAGATGGCCA	3613	3526	3304	2252	1792	1744
sg_hACTB_350_a	TCACCTGGGTCATCTTCTCG	2269	2116	1982	2165	938	1114
sg_hACTB_518_a	CCAGACGCAGGATGGCATGG	1474	1280	1316	28	26	12
sg_hACTB_358_s	CAACCGCGAGAAGATGACCC	1505	1516	1434	1050	1016	1041
sg_hACTB_448_a	GGAGTCCATCACGATGCCAG	2459	2279	2208	168	306	202
sg_hACTB_413_a	CGTACAGGGATAGCACAGCC	756	683	642	261	448	171
sg_hACTB_497_s	CACACTGTGCCCATCTACGA	1017	909	911	0	0	5
sg_hACTB_496_s	CCACACTGTGCCCATCTACG	2610	2434	2361	0	2	0
sg_hACTB_212_a	TGACGATGCCGTGCTCGATG	1503	1354	1292	32	25	17
sg_hACTB_427_a	GGTACGGCCAGAGGCGTACA	537	486	537	91	92	42
sg_hACTB_391_a	GATAGCAACGTACATGGCTG	718	734	777	259	895	428
sg_hACTB_102_s	CCGTCTTCCCCTCCATCGTG	2554	2474	2342	524	379	457
sg_hACTB_116_a	GCTCCCCTACCTGGTGCCTG	1493	1473	1438	528	841	811
sg_hACTB_392_a	GGATAGCAACGTACATGGCT	1234	1099	1092	1022	649	680
sg_hACTB_469_s	CGTGATGGACTCCGGTGACG	2240	2195	2131	128	84	86
sg_hACTB_131_s	CCTTCCCAGGGCGTGATGGT	983	1076	1011	143	297	273
sg_hACTL6A_548_s	ACTGCAATTCCAGTCCACGA	1279	1169	1145	25	112	205
sg_hACTL6A_117_a	ACCACCATACCAATAGCTGT	606	609	583	178	92	87
sg_hACTL6A_735_a	TGCCAAGACCTCGTAACCTG	3485	3372	3093	982	771	747
sg_hACTL6A_231_s	CTAATGCTCTGCGTGTTCCG	1891	1800	1686	120	333	229
sg_hACTL6A_660_a	TTTGATGCAATCATATATGG	625	571	519	89	29	7
sg_hACTL6A_360_a	GGTGCCTCTGACATGAGAAC	1260	1119	1129	0	0	37
sg_hACTL6A_566_s	GATGGCTATGTCCTTCAACA	1113	1032	1047	22	43	72
sg_hACTL6A_244_s	TGTTCCGAGGGAGAATATGG	1435	1421	1375	320	196	139
sg_hACTL6A_738_s	AGAAGTTGCCTCAGGTTACG	1753	1484	1622	1869	394	284
sg_hACTL6A_535_a	ATCGTGGACTGGAATTGCAG	2457	2252	2338	38	298	13
sg_hACTL6A_201_a	TTAGTATCTATGTAGTAGGT	132	113	117	0	0	0
sg_hACTL6A_591_a	GTAATAAAGTCTCCAGCAAG	1276	1248	1328	173	110	122
sg_hACTL6A_730_s	AAGAAAAGAGAAGTTGCCTC	349	326	322	208	67	31
sg_hACTL6A_71_s	GGATCCTATACTGTGAGAGC	761	741	739	2	57	8
sg_hACTL6A_744_s	TGCCTCAGGTTACGAGGTCT	820	720	748	36	71	87
sg_hACTL6A_526_a	TGGAATTGCAGTGGTATGAG	2050	2080	2130	1	1	6
sg_hACTL6A_283_s	TTATATTCTAGTTGAAGACT	57	56	44	50	1	0
sg_hACTL6A_232_s	TAATGCTCTGCGTGTTCCGA	1932	1818	1846	434	747	295
sg_hACTL6A_176_s	ATGGAAATAGATGGCGATAA	2050	1947	1871	1595	1590	1727
sg_hACTL6A_272_s	TCACCTCTAAAAAATGGGAT	604	557	580	0	13	9
sg_hACTL6A_188_s	GGCGATAAAGGCAAACAAGG	1866	1854	1796	800	3350	1495
sg_hACTL6A_101_a	CTAACATTACACTTACCTTG	576	531	545	6	5	41
sg_hACTL6A_127_s	TCCTACAGCTATTGGTATGG	906	858	833	88	29	214
sg_hACTL6A_80_s	ACTGTGAGAGCTGGTTATGC	1718	1578	1528	4	72	11
sg_hACTL6A_302_a	AGGTATGATCCAAAATAGCT	709	677	679	22	6	3
sg_hBRD8_531_s	CAGTAAAAACACCCCCCCGG	2090	2123	2024	3237	1714	1604
sg_hBRD8_879_a	GGTGGCACAAGTTTAACTGG	2397	2458	2371	4036	4297	3026
sg_hBRD8_1217_s	GATATTGCTGTGTCTTACAC	730	670	709	1146	918	627
sg_hBRD8_1633_s	CAGGAGTCAGGACTTAGATG	2031	1930	1783	3091	2054	2954
sg_hBRD8_2149_a	AGCTCTCCATACAAGCATGA	1284	1161	1093	907	1115	788
sg_hBRD8_2383_s	AGACCATGATGTCTATCACA	312	351	347	181	235	115
sg_hBRD8_1877_s	ACTGTATCTAAGGATGCCCC	401	411	380	186	449	519
sg_hBRD8_202_s	GCATTGTGCTTCCCAGTACT	1340	1200	1267	895	576	680
sg_hBRD8_1424_a	TGACCGTCATTTCTGGTGCA	1419	1302	1334	900	1471	1427
sg_hBRD8_438_s	TTTGCAATGACATTGCAACG	6	22	6	0	0	0
sg_hBRD8_598_s	AGGAGGTGATTATCCACTTG	563	538	514	421	398	291
sg_hBRD8_546_a	GGAGAGCGAACCATCACAGT	1691	1487	1573	1812	1112	1752
sg_hBRD8_349_a	TAAGTACCTATATCTCTCCT	168	153	166	51	14	104
sg_hBRD8_1492_s	CAAGGGAATACATGAACTGG	205	120	146	165	124	170
sg_hBRD8_597_s	CAGGAGGTGATTATCCACTT	662	623	553	735	416	221
sg_hBRD8_439_s	TTGCAATGACATTGCAACGT	0	0	0	0	0	0
sg_hBRD8_900_a	TGGGACACAGACTCTACAGG	1706	1639	1576	2309	2014	2249
sg_hBRD8_640_a	TGGAAATATACTCACCCCAG	812	681	662	515	461	250
sg_hBRD8_1713_a	TCTGTCTTCACATTTGTAAG	922	909	841	1096	868	1317
sg_hBRD8_1690_a	AGTCTCATCGCCTTTCCCAA	1593	1444	1516	1539	1611	1099
sg_hBRD8_733_s	CCTTCCCATGATACATGGTG	392	439	418	1112	375	365
sg_hBRD8_1741_a	TGGAGACAACATGCTTTCAG	1062	1045	934	519	1126	687
sg_hBRD8_547_a	AGGAGAGCGAACCATCACAG	2082	1879	1857	1845	1977	1393
sg_hBRD8_637_s	TATGGAAGAGGCTACCTCTG	113	104	99	99	5	40
sg_hBRD8_979_a	TGGAGCTACACTTTCAGTAG	808	851	695	1196	841	779
sg_hDMAP1_672_s	ATGCTGGGCACGAACGACGG	2402	2231	2227	114	101	430
sg_hDMAP1_100_s	GGACATTATCAACCCGGACA	935	1015	978	393	479	835
sg_hDMAP1_889_s	GAAGCTACCCCAGAAAAAGG	1105	971	1060	633	908	433
sg_hDMAP1_509_a	CATGGATAACAACAAAACGC	752	680	667	93	30	65
sg_hDMAP1_434_a	CATCATCGTGGAGATAAAGC	460	410	394	10	51	91
sg_hDMAP1_247_s	CCAGGGATACCGTACAGTGA	1651	1514	1496	192	252	181
sg_hDMAP1_593_a	TGGCAAGCTTAGCACAGATG	1812	1657	1647	95	126	77
sg_hDMAP1_765_s	AGCTGCGCAAGATTGAGGCC	1580	1495	1561	296	189	731
sg_hDMAP1_341_a	CCTCCGCTGCACGTCGCCAG	2060	1942	1961	55	20	22
sg_hDMAP1_669_s	TTGATGCTGGGCACGAACGA	1254	1276	1179	17	16	32
sg_hDMAP1_446_a	CCTTAGTCCAAGCATCATCG	3310	3109	2911	375	476	687
sg_hDMAP1_497_a	CAAAACGCAGGTCAAAGCGG	1380	1322	1263	163	57	228
sg_hDMAP1_552_a	TCTTCCACAGAACGCTTCTG	645	627	592	492	272	342
sg_hDMAP1_149_s	CTGACTTTCAAGAGGCCCGA	1357	1421	1271	308	79	418
sg_hDMAP1_377_a	CCTTATTGAACCTGGCAAAG	1600	1458	1465	163	124	260
sg_hDMAP1_411_a	TACTCCTGCTCCGAGTACAC	255	247	248	202	345	367
sg_hDMAP1_612_s	GTGCTAAGCTTGCCAACGTG	2126	2039	2012	103	423	159
sg_hDMAP1_613_a	GCCTGGCACAGCCCGCACGT	1864	1703	1784	885	529	862
sg_hDMAP1_397_s	TCTGTGCTAGTAGACTGTGC	1006	1147	1086	118	390	153
sg_hDMAP1_127_a	CTTGAAAGTCAGTGTCTCAG	896	929	913	125	172	231
sg_hDMAP1_148_s	ACTGACTTTCAAGAGGCCCG	1441	1352	1328	229	74	497
sg_hDMAP1_224_s	CCACTGCTACCCAGTGACAC	339	277	313	395	132	246
sg_hDMAP1_559_s	TGCTCCTCAGAAGCGTTCTG	1741	1615	1491	245	37	57
sg_hDMAP1_304_s	GTGGATGCCATTCACCAACC	257	256	275	38	16	29
sg_hDMAP1_385_a	GTAGCTTACCTTATTGAACC	315	324	328	19	59	43
sg_hEP400_4165_s	AAATAAAATCACTCGTCACG	590	587	612	218	499	416
sg_hEP400_5857_a	GTCATTGTCATAAAACACGA	688	654	701	18	29	54
sg_hEP400_3401_a	TGTGGCTGCCAATATATGAG	1504	1474	1422	522	579	738
sg_hEP400_5163_s	AGATTTATTTAGTCAACGAG	260	236	221	42	80	85
sg_hEP400_1951_s	AGCATCGACAAGGCTCCCTG	1126	1094	1072	732	560	435
sg_hEP400_1471_s	CCTTGAAGTGGGTCACCAAG	684	662	637	1395	1375	2153
sg_hEP400_2861_s	GACCTGATGAAGCTGTACGA	1800	1583	1734	2415	1886	1225
sg_hEP400_4693_s	CTACGTTTCAACAGGTGGAG	1680	1614	1532	2254	914	1359
sg_hEP400_500_a	CATCCACGAAGCCCCCTGTA	2349	2219	2194	487	194	532
sg_hEP400_995_a	ACGTGAGTGGGAGGCTGGAA	1402	1391	1399	306	353	705
sg_hEP400_3781_s	AGTGGTCATAAGGTTACACA	196	207	170	57	8	6
sg_hEP400_3898_s	CCGACAAAAAGCCTTATACG	1785	1670	1605	131	117	133
sg_hEP400_3372_s	GGGAGCTTGAATTGAAACGT	1352	1305	1230	41	145	29
sg_hEP400_3351_s	GAAGTTGTAACATACTCAAG	404	418	413	80	241	38
sg_hEP400_3514_a	CCAGCGCACTCGTGTGAAGG	1265	1220	1248	445	1134	793
sg_hEP400_4210_s	GATACCGCGGAAACTCATGG	2346	2150	2214	1067	964	735
sg_hEP400_4068_a	TTCAGGATTAGAGATGCGGA	1133	963	956	387	103	169
sg_hEP400_4321_s	GAAGCCCGAGGGTCGCACCG	1466	1352	1324	757	556	422
sg_hEP400_3785_s	GTCATAAGGTTACACAGGGT	926	863	848	17	33	68
sg_hEP400_4056_a	GATGCGGACGGATACTCCAG	1717	1689	1579	293	74	107
sg_hEP400_3487_a	GCCCCGGAAGAACTGAGTGT	1804	1640	1583	620	135	374
sg_hEP400_3299_s	GCCCACCTAGCTTGTAACGA	3187	3147	3035	311	619	301
sg_hEP400_3918_s	AGGACGTTATCCTGCAACCT	808	756	789	45	167	89
sg_hEP400_3290_a	TACCTTCGTTACAAGCTAGG	422	417	417	17	28	16
sg_hEP400_2732_s	ATATCTTTGACTGATGACGA	526	503	486	215	249	155
sg_hEPC1_229_s	TATGGTTATACCGGTCCCAG	1407	1251	1191	2022	1717	1757
sg_hEPC1_1347_a	GCAAATCCAATACACCTTTG	710	696	646	1520	1085	1092
sg_hEPC1_1002_s	CCGATCTTATCCGACCGAAA	1221	1262	1202	3213	2310	2410
sg_hEPC1_1544_a	TATTGACTAGTATCTGACTG	978	939	906	2192	1379	1678
sg_hEPC1_1128_a	AGAGGTTCTTCGTCTGAGCT	1140	1026	1098	1417	2447	1261
sg_hEPC1_555_s	AAAAGAGAAAAAACTGTCGA	414	385	352	508	825	1020
sg_hEPC1_410_a	TCATCTCCTCAAATTGCAAT	1253	1250	1250	4492	3001	3932
sg_hEPC1_850_s	CAATGGAGAGATCATGTCTG	1022	919	855	911	510	939
sg_hEPC1_271_s	CTATGAGTCTATATATCCTG	149	115	139	17	24	215
sg_hEPC1_1248_a	TTGCCAGTTTGGTCTAAGTG	2609	2251	2297	3456	3230	4070
sg_hEPC1_1275_a	CCATCTTTAGGACTAGTCCA	277	282	275	608	401	872
sg_hEPC1_1289_s	TGGACTAGTCCTAAAGATGG	307	308	319	320	277	151
sg_hEPC1_1062_a	GCAGCAGGACTCGTCTGTTG	1234	1172	1121	1622	1467	1145
sg_hEPC1_1373_s	GGATTTGCACGAAGACGGGT	1252	1099	1120	2688	1840	2102
sg_hEPC1_1368_s	GTATTGGATTTGCACGAAGA	810	730	675	616	1387	1789
sg_hEPC1_1575_s	ATATCAAATCATGTAGATGG	405	394	410	508	488	213
sg_hEPC1_1369_s	TATTGGATTTGCACGAAGAC	635	610	665	1856	1483	1400
sg_hEPC1_1519_a	TTTAGAGAAAGATTTGTCCG	1683	1622	1606	2072	3023	2651
sg_hEPC1_596_s	GTAAAACAAGAGAAGCGAGA	417	384	351	401	413	426
sg_hEPC1_469_s	CATTTAGCCAGTCAGTCTGC	1558	1487	1517	2842	2947	2696
sg_hEPC1_991_a	CCGTTTCGGTCGGATAAGAT	1375	1393	1392	3782	2820	3124
sg_hEPC1_1001_a	TTTCATATTTCCGTTTCGGT	591	528	632	1337	1523	1059
sg_hEPC1_1442_a	AAAGCATTTCCAAATCCAGA	820	818	827	1494	1485	1242
sg_hEPC1_1089_a	AGATCTTTAGCATTGAAGAC	185	202	149	105	153	135
sg_hEPC1_1374_s	GATTTGCACGAAGACGGGTT	1030	956	880	2692	1629	1022
sg_hING3_523_a	AGAGGCATCTGACGTAAGGG	1368	1251	1302	906	689	705
sg_hING3_79_s	CTTCACGGAAATGCGCGAGA	1480	1342	1392	341	374	324
sg_hING3_663_s	TATCTTCAGGAACTGGTGCA	393	389	370	255	190	252
sg_hING3_262_s	GGCAAACCAGATATATGACT	562	458	543	458	159	176
sg_hING3_456_a	GTTGTCGTATGGTGAGAAGT	896	882	821	780	774	569
sg_hING3_815_s	TCAATGGCCAGGGAAACAGT	1156	1005	1107	532	626	543
sg_hING3_169_s	GAAAAATAAACCTGAGTGGA	360	349	351	290	89	181
sg_hING3_335_s	GAGCTGGAAGCTGATAATGC	883	790	834	414	309	366
sg_hING3_586_a	ATTGTAGGCATTGTTAGAAG	1057	969	993	501	952	838
sg_hING3_551_s	GCCTCTAAGGAAAATACACT	348	328	375	1672	543	241
sg_hING3_467_a	GAATATGATCTGTTGTCGTA	431	403	415	695	702	305
sg_hING3_620_s	GTGAATTCCTCCCAACCTCT	939	959	907	463	465	454
sg_hING3_624_a	CCAATGTTATAGGATCCCAG	774	635	655	227	477	282
sg_hING3_676_s	TGGTGCAGGGGCAATTACCA	1162	1058	1007	669	789	1276
sg_hING3_241_s	TGCAGATGAGAAGGTTCAGT	1507	1378	1354	446	435	399
sg_hING3_286_s	AGATCGACACTTGAGAAAGC	765	689	801	552	554	329
sg_hING3_811_a	TGAATAGCCAACTGTTTCCC	836	813	776	358	350	490
sg_hING3_719_s	TGTCTATTTAAGATGAAGGA	169	153	146	25	25	123
sg_hING3_635_s	CCTCTGGGATCCTATAACAT	806	808	723	514	853	421
sg_hING3_292_s	ACACTTGAGAAAGCTGGATC	543	524	497	239	165	154
sg_hING3_399_a	TGAGCATGGTGATTGTTCAC	299	272	251	117	70	209
sg_hING3_168_s	AGAAAAATAAACCTGAGTGG	319	280	311	309	40	57
sg_hING3_527_a	CCTTAGAGGCATCTGACGTA	589	591	516	392	190	437
sg_hING3_526_a	CTTAGAGGCATCTGACGTAA	800	763	745	519	454	384
sg_hING3_357_s	GAATTACAGAAATATTAGAG	788	751	750	198	232	337
sg_hKAT5_604_a	ACTCACCTGGGGAAAAACCG	2032	1866	1943	2000	2144	1028
sg_hKAT5_1024_s	GATTGATGGACGTAAGAACA	1254	1392	1375	156	79	130
sg_hKAT5_122_s	CCCCAGGGGGAGATAATCGA	830	675	609	146	588	243
sg_hKAT5_732_a	ACCAGGCTGCCAGTCATGCG	2820	2651	2574	419	335	629
sg_hKAT5_279_s	ATGAATGGGTGACGCATGAG	1465	1383	1346	26	57	3
sg_hKAT5_847_a	GGTGAGTTCCTGTGGGTACG	1615	1572	1498	4	158	21
sg_hKAT5_418_a	GATCTGGACCGGGATTGGCA	1649	1519	1597	2712	2230	1708
sg_hKAT5_939_a	CGTAGGTCACACTTGGTCTG	1634	1610	1511	71	296	28
sg_hKAT5_501_a	AGGCAGGAGCTGGAGGAGAG	1850	1765	1771	230	318	153
sg_hKAT5_533_a	CTGAGGGTACCGTTGAGCGG	1155	1147	1124	1662	1732	1282
sg_hKAT5_535_s	GCAGCCCAACCACCGCTCAA	3681	3320	3109	7833	9248	6738
sg_hKAT5_824_a	AGAAGTACCACGGCTTGAGG	1912	1919	1813	0	121	0
sg_hKAT5_121_s	TCCCCAGGGGGAGATAATCG	1724	1629	1597	534	582	532
sg_hKAT5_334_a	AGGAAGTCCGTTCTTAGTGG	2559	2541	2524	2900	1570	1632
sg_hKAT5_834_a	GGGTACGGGGAGAAGTACCA	286	250	266	0	0	0
sg_hKAT5_966_a	CGGTAAATCTCATTGCCTGG	1766	1676	1651	39	30	48
sg_hKAT5_982_s	AGGCAATGAGATTTACCGCA	857	762	798	2	4	0
sg_hKAT5_628_s	GCAGAATGGAGCCGCCCGTA	2710	2394	2567	1675	671	1011
sg_hKAT5_209_s	CTGAGCGTGAAGGACATCAG	852	881	846	975	320	353
sg_hKAT5_946_a	AGGATGTCGTAGGTCACACT	934	800	790	129	8	10
sg_hKAT5_962_s	TGTGACCTACGACATCCTCC	836	759	718	8	1	13
sg_hKAT5_1049_a	AACACTTGGCCAAAAGACAC	938	855	932	3	0	0
sg_hKAT5_92_a	GGGGAGACAGCGCGACGCCA	2676	2436	2474	3983	3547	2451
sg_hKAT5_887_a	ACTTGAGGCAGAACTCGCAC	1815	1798	1710	0	7	0
sg_hKAT5_536_a	TTGCTGAGGGTACCGTTGAG	3464	3172	2966	4848	3440	4839
sg_hMBTD1_885_s	GAGTAGAAGTGGTTGACAAG	2139	2065	1895	2147	2899	2972
sg_hMBTD1_134_s	CAAGTCTACACATACCCAGA	1330	1211	1182	3500	1921	1184
sg_hMBTD1_1037_s	ATTGGTTGGTCTCGAAGCAT	1660	1511	1665	2335	2734	1951
sg_hMBTD1_492_s	TTATGTGACAGGCACCTATG	465	433	432	672	328	492
sg_hMBTD1_355_a	AGCTTGATACTGAGCATATG	1334	1263	1201	2061	2389	1707
sg_hMBTD1_1154_s	AGTGGGGAATGGTTCAAGGA	1237	1132	1144	1023	1106	915
sg_hMBTD1_696_a	CTGGCTGCACACCAACCAAC	1464	1389	1433	2348	2551	1919
sg_hMBTD1_599_s	GCTGGAATTGTAAAATTAGC	303	265	229	238	320	574
sg_hMBTD1_259_s	TTACTCGTCAAACTCCAAGA	1873	1786	1741	2745	4042	2801
sg_hMBTD1_913_s	GTGTCGAACACGAGTAGCAG	2598	2440	2413	2730	4848	4964
sg_hMBTD1_163_a	AACCATCCCACACATCTCAC	1366	1244	1290	2049	1871	2333
sg_hMBTD1_491_s	TTTATGTGACAGGCACCTAT	551	478	517	316	584	454
sg_hMBTD1_998_a	GTATTAATGGGCTGTGCATA	941	999	903	1408	884	1170
sg_hMBTD1_148_s	CCCAGATGGTAAATCTGGCA	321	344	351	507	412	508
sg_hMBTD1_1023_s	CATTAATACATCATATTGGT	353	299	351	770	495	333
sg_hMBTD1_864_a	ACCACTTCTACTCTCATGCA	1968	1865	1887	2899	3294	3038
sg_hMBTD1_176_s	TGTGAGATGTGTGGGATGGT	2542	2426	2337	1741	1673	1793
sg_hMBTD1_571_a	TCCAGCAATCCAGAAGACTT	1769	1785	1657	1169	1795	910
sg_hMBTD1_916_s	TCGAACACGAGTAGCAGTGG	2306	2133	2064	3394	1402	2206
sg_hMBTD1_143_s	ACATACCCAGATGGTAAATC	158	133	143	176	134	223
sg_hMBTD1_167_s	TTAGCTACCTGTGAGATGTG	2748	2500	2515	2783	3972	3834
sg_hMBTD1_505_a	TTCTGAGATATCACCCCAGC	989	978	928	1034	1130	1339
sg_hMBTD1_1104_a	ACCTTAGCAAATAAATGTGG	808	720	705	1446	1629	870
sg_hMBTD1_149_s	CCAGATGGTAAATCTGGCAT	50	45	45	0	0	23
sg_hMBTD1_1136_s	GTAAAAGAAGTAGACCAGAG	510	529	508	447	701	1160
sg_hMEAF6_280_a	TACAGCTGCTGAGGTAACCG	2922	2601	2518	1528	1911	1531
sg_hMEAF6_173_s	ATGTATGGCAATATTATTCG	556	591	435	159	221	200
sg_hMEAF6_45_s	CGCAGATCCCGGACACCCGG	2253	1998	2041	330	447	209
sg_hMEAF6_228_s	CCAATAGCAAAAATGATCGA	999	954	855	369	480	263
sg_hMEAF6_355_s	AGGGGAGCCAGGAAGTGGGA	1552	1375	1425	245	349	325
sg_hMEAF6_76_s	GGAGCTCGTGAAGCGGAAGC	1324	1222	1236	82	75	51
sg_hMEAF6_388_s	TTCTCCAGACTTCCACAATC	1098	971	894	1172	719	1073
sg_hMEAF6_316_s	AAGTGCATTGGCAGGAGTTC	1444	1267	1324	300	291	539
sg_hMEAF6_274_s	GCGGCTCTTCAGTAAATCCT	2193	2101	2005	132	82	82
sg_hMEAF6_178_s	TGGCAATATTATTCGTGGCT	1381	1259	1241	362	680	429
sg_hMEAF6_33_a	CGCCGGGTGTCCGGGATCTG	2447	2360	2208	989	943	895
sg_hMEAF6_289_a	ACCACTACTTACAGCTGCTG	1172	1146	1107	1920	1192	798
sg_hMEAF6_308_s	TAGGCAGTAAGTGCATTGGC	864	767	701	1101	836	488
sg_hMEAF6_234_s	GCAAAAATGATCGAAGGAAC	817	829	810	644	666	920
sg_hMEAF6_183_s	ATATTATTCGTGGCTGGGAT	655	674	698	1004	556	480
sg_hMEAF6_177_s	ATGGCAATATTATTCGTGGC	526	475	466	570	393	850
sg_hMEAF6_69_s	AGCTGGCGGAGCTCGTGAAG	3285	3136	3048	112	322	133
sg_hMEAF6_42_s	CGCCGCAGATCCCGGACACC	2658	2515	2466	592	563	678
sg_hMEAF6_46_s	GCAGATCCCGGACACCCGGC	1029	1057	950	98	78	64
sg_hMEAF6_244_s	TCGAAGGAACCGGAAGTTTA	966	893	863	89	472	189
sg_hMEAF6_103_s	TCAGGAAACATTGGCAAATT	1246	1085	1153	38	6	29
sg_hMEAF6_94_s	TTTCATCTCTCAGGAAACAT	138	118	110	100	77	125
sg_hMEAF6_206_a	AGGCTTTCGACACTCACTTT	1513	1528	1598	110	79	164
sg_hMEAF6_85_s	GAAGCGGAAGCAGGAGCTGG	1556	1455	1366	1	19	5
sg_hMEAF6_351_s	CTTCAGGGGAGCCAGGAAGT	1186	1058	1039	200	416	379
sg_hMORF4L1_612_s	TTCCTGAAGAGCTAAAACCG	2028	1947	1786	1568	1641	1197
sg_hMORF4L1_261_a	ATTTACCTAGAGGTCAGGAG	568	527	559	1525	696	843
sg_hMORF4L1_162_s	TCTGTATCAGAAGTGCTGTG	607	569	537	758	2028	1049
sg_hMORF4L1_372_s	GAAGGGAGCAGTATGCAGAG	1310	1142	1202	963	1124	1636
sg_hMORF4L1_508_a	TTTCTTCCGAGGAGGCTGAG	1377	1344	1301	978	989	1070
sg_hMORF4L1_82_s	GCCTCTTCTTTATGAAGCAA	469	382	426	258	169	349
sg_hMORF4L1_682_s	TCTTCCTGCCAAGAAGAATG	614	598	586	731	688	528
sg_hMORF4L1_262_a	CATTTACCTAGAGGTCAGGA	373	428	365	284	511	478
sg_hMORF4L1_263_a	GCATTTACCTAGAGGTCAGG	635	643	668	1096	523	1405
sg_hMORF4L1_271_a	CAAAACATGCATTTACCTAG	844	762	729	713	499	1030
sg_hMORF4L1_199_s	AAAATCTTTGAAGACACATG	283	313	249	272	567	423
sg_hMORF4L1_260_a	TTTACCTAGAGGTCAGGAGG	1393	1273	1249	1423	1397	1168
sg_hMORF4L1_267_s	ACCACCCCCTCCTGACCTCT	1722	1530	1611	2683	2333	2196
sg_hMORF4L1_137_s	AAATACTTCATACATTACAG	202	206	214	127	18	40
sg_hMORF4L1_266_a	CATGCATTTACCTAGAGGTC	559	554	526	557	511	476
sg_hMORF4L1_371_s	TGAAGGGAGCAGTATGCAGA	1012	968	906	1527	1438	1971
sg_hMORF4L1_479_s	ACAGCACCTGGAAATGGAGA	1368	1281	1168	1287	1097	2074
sg_hMORF4L1_72_a	ACCTTTGCTTCATAAAGAAG	132	151	137	10	101	275
sg_hMORF4L1_246_a	AGGAGGGGGTGGTGTACTGA	887	885	875	788	868	1293
sg_hMORF4L1_358_a	CACAAAACAAACTTACTGAT	638	549	548	807	675	755
sg_hMORF4L1_523_s	TCAGCCTCCTCGGAAGAAAA	1872	1681	1718	2773	2242	1924
sg_hMORF4L1_467_s	CCGCCAACATTTACAGCACC	1347	1232	1272	1504	1259	1573
sg_hMORF4L1_473_s	ACATTTACAGCACCTGGAAA	695	761	649	505	336	1158
sg_hMORF4L1_257_a	ACCTAGAGGTCAGGAGGGGG	2383	2438	2293	3080	2980	3092
sg_hMORF4L1_168_s	TCAGAAGTGCTGTGAGGCCC	1532	1458	1463	1563	2210	2170
sg_hMORF4L2_325_a	CGCCTCCTCACTTTCAACAG	3065	2730	2736	3270	4613	4346
sg_hMORF4L2_103_s	GCAGAGAAGTAAAATGAGAG	1093	1023	928	2700	3099	1756
sg_hMORF4L2_203_a	TCCTCACGGATCCTGAAGGG	875	896	807	793	985	587
sg_hMORF4L2_406_s	ACCATGGCTTGTTGAGGACT	951	951	932	1225	1424	1025
sg_hMORF4L2_475_s	AAATGTAGATGCAATTCTGG	564	626	551	1425	698	648
sg_hMORF4L2_529_s	TGTTGATAATAAGGAATATG	396	360	362	271	654	730
sg_hMORF4L2_260_s	ACTCCTGGAAACGGAGATGG	582	556	548	680	750	689
sg_hMORF4L2_213_s	ACCCCCCTTCAGGATCCGTG	1578	1332	1437	2003	2714	1915
sg_hMORF4L2_352_s	GGAGGCGTTTAAGAATAGAA	453	446	452	2272	1087	908
sg_hMORF4L2_334_s	CCCCACTGTTGAAAGTGAGG	111	130	119	620	148	591
sg_hMORF4L2_355_s	GGCGTTTAAGAATAGAATGG	686	644	646	990	1443	1229
sg_hMORF4L2_245_s	AAGAACAAGCAGAAGACTCC	363	357	307	724	1329	453
sg_hMORF4L2_204_a	TTCCTCACGGATCCTGAAGG	1285	1133	1069	1798	2684	1093
sg_hMORF4L2_331_s	AGACCCCACTGTTGAAAGTG	749	669	627	2010	1416	752
sg_hMORF4L2_420_s	AGGACTGGGACTTAGTTACC	586	572	592	681	473	344
sg_hMORF4L2_503_s	GCAAATTGCAAGAAATCGCA	1421	1336	1389	3159	3570	3126
sg_hMORF4L2_323_a	CCTCCTCACTTTCAACAGTG	968	835	804	1435	1615	2239
sg_hMORF4L2_502_s	TGCAAATTGCAAGAAATCGC	1882	1788	1761	7490	4892	6404
sg_hMORF4L2_324_a	GCCTCCTCACTTTCAACAGT	2190	2139	1995	4117	3921	3573
sg_hMORF4L2_400_s	ATTAAAACCATGGCTTGTTG	883	803	826	2094	1262	953
sg_hMORF4L2_405_s	AACCATGGCTTGTTGAGGAC	1089	1039	1013	2284	1984	2016
sg_hMORF4L2_396_a	TCCCAGTCCTCAACAAGCCA	2524	2368	2246	5228	4084	3508
sg_hMORF4L2_205_a	CTTCCTCACGGATCCTGAAG	1680	1661	1518	2535	1710	1089
sg_hMORF4L2_118_a	ACCAGCTGTCTTCTTTCCTG	1217	1084	999	167	188	288
sg_hMORF4L2_101_s	ATGCAGAGAAGTAAAATGAG	1099	1068	1065	2594	1942	1921
sg_hMRGBP_226_a	CAGATGGTCCCAGATGACCT	1073	926	1032	542	1040	790
sg_hMRGBP_303_s	TTCCATTCCCGAATCCAGAG	3100	2837	2758	2842	3074	3316
sg_hMRGBP_265_s	CATGTACGACATGCAGGCGC	1014	939	874	1573	1246	691
sg_hMRGBP_101_a	AGAGGCACACCTCCACCTCG	1588	1459	1441	1619	1798	958
sg_hMRGBP_337_s	TCCAGAAGAGATCATTCAGG	304	274	252	300	240	279
sg_hMRGBP_148_a	GAAGTGTCGGTTCACACCTG	652	604	656	688	273	258
sg_hMRGBP_41_s	GGGGGCGCCGCAGGCGACAA	4105	3987	3817	3004	1753	2649
sg_hMRGBP_397_s	AGAGGAGATGAAGGAAGACG	1614	1420	1399	1374	561	800
sg_hMRGBP_204_s	AGTTCAGCCAGAACATCGGG	798	806	763	521	850	1012
sg_hMRGBP_221_a	GGTCCCAGATGACCTTGGAT	1011	903	916	854	796	986
sg_hMRGBP_200_s	GACAAGTTCAGCCAGAACAT	1492	1449	1368	1216	1457	1119
sg_hMRGBP_161_a	TACAAATCATGTGGAAGTGT	521	477	429	191	492	209
sg_hMRGBP_294_a	TTCCTCTCTGGATTCGGGAA	562	572	481	1056	970	569
sg_hMRGBP_253_a	CAGCGCCTGCATGTCGTACA	2039	1827	1785	1389	1979	1909
sg_hMRGBP_242_a	TGTCGTACATGGTGCTCAGA	1224	1114	1077	761	1426	1491
sg_hMRGBP_259_s	GAGCACCATGTACGACATGC	687	590	620	703	610	707
sg_hMRGBP_334_s	CCTTCCAGAAGAGATCATTC	386	349	340	534	421	373
sg_hMRGBP_323_a	CCTGAATGATCTCTTCTGGA	231	181	187	124	288	79
sg_hMRGBP_140_a	GGCGCTCACCGACGGGCTTG	3340	3075	3268	2381	1575	1813
sg_hMRGBP_367_s	AGGAAAAGTGATGATAGAAG	727	694	630	1472	863	796
sg_hMRGBP_103_a	GAAGAGGCACACCTCCACCT	407	421	437	154	712	325
sg_hMRGBP_306_a	GGAAGGACGAAGTTCCTCTC	282	258	253	33	161	142
sg_hMRGBP_229_s	GGTCCCATCCAAGGTCATCT	2171	2066	2058	2110	2868	1681
sg_hMRGBP_177_s	ACTTCCACATGATTTGTATT	426	385	390	238	156	229
sg_hMRGBP_37_a	CCCCGGGCCCTTGTCGCCTG	2776	2588	2604	5747	4777	4675
sg_hRUVBL1_863_s	GTGAACAAGTACATCGACCA	1014	1018	1032	18	106	48
sg_hRUVBL1_741_s	ACTTGGATGTGGCTAATGCG	2151	2010	1947	26	161	57
sg_hRUVBL1_587_s	ATTTACATTGAAGCCAACAG	743	738	747	58	71	296
sg_hRUVBL1_440_s	GAGACAGAGAATCCCATGGG	962	953	888	61	120	89
sg_hRUVBL1_361_a	AATGTGACACTACTTACCAA	795	670	757	0	5	0
sg_hRUVBL1_136_s	GGGCCAGGAGAACGCGCGAG	3903	3478	3590	1	1	0
sg_hRUVBL1_288_a	TAAACTTCACTCCCCACCAT	1494	1410	1365	0	0	0
sg_hRUVBL1_216_a	AGTACCTTGCCAGTTCCAGG	1690	1581	1566	32	47	1
sg_hRUVBL1_672_s	AGTATGTCCCCTTGCCAAAA	1691	1703	1706	152	237	149
sg_hRUVBL1_890_a	CATCAACAAACAGCACACCC	1048	906	929	0	0	0
sg_hRUVBL1_379_s	GCTGCGAATAAAGGAGACCA	1306	1251	1178	4	14	11
sg_hRUVBL1_825_s	ATCTCCTAGACAAACTTCGA	492	525	466	2	0	3
sg_hRUVBL1_724_s	AGATGTGACCTTGCATGACT	1463	1407	1303	12	10	0
sg_hRUVBL1_673_s	GTATGTCCCCTTGCCAAAAG	1683	1541	1473	39	61	58
sg_hRUVBL1_353_a	ACTACTTACCAATGGCCCTG	1182	1104	1104	0	1	2
sg_hRUVBL1_437_s	TGTGAGACAGAGAATCCCAT	634	551	564	8	13	100
sg_hRUVBL1_775_s	ACAAGATATCCTGTCCATGA	769	732	686	118	69	155
sg_hRUVBL1_841_s	TCGAGGGGAGATTAATAAGG	1445	1357	1271	0	0	0
sg_hRUVBL1_862_s	GGTGAACAAGTACATCGACC	418	390	344	83	21	0
sg_hRUVBL1_491_s	ATAGGACTCAAAACAGCCAA	959	845	950	167	1	10
sg_hRUVBL1_634_a	AGCTTCAAGGTCGAATTCTG	1040	975	981	4	79	51
sg_hRUVBL1_588_s	TTTACATTGAAGCCAACAGT	789	782	716	375	122	12
sg_hRUVBL1_143_s	CATTGTGGTGTGTAGGCATG	1382	1350	1257	0	0	0
sg_hRUVBL1_141_s	AGGAGAACGCGCGAGAGGTG	2661	2579	2469	3	0	1
sg_hRUVBL1_824_s	CATCTCCTAGACAAACTTCG	1826	1615	1540	636	246	385
sg_hRUVBL2_453_s	AGATTGATCGACCAGCAACA	2213	1879	2028	193	404	187
sg_hRUVBL2_382_a	TTACTTGATGCGAACGCCGA	1772	1711	1676	15	37	6
sg_hRUVBL2_882_s	CGGAGATCATCCCTGGAGTG	2760	2652	2554	9	115	5
sg_hRUVBL2_290_a	TGGCTGTGAATGGCGTGTCA	2925	2631	2538	25	342	127
sg_hRUVBL2_83_s	GGTGCCCACTCCCACATCCG	2029	1934	2014	18	10	11
sg_hRUVBL2_547_s	GATGATTGAGTCCCTGACCA	1820	1646	1684	13	53	16
sg_hRUVBL2_761_s	GTCATCAACTCTCGCACCCA	2650	2467	2427	193	364	199
sg_hRUVBL2_641_a	AGCCCATAGCGTCGTAGTCG	2583	2339	2521	1600	2118	1646
sg_hRUVBL2_207_s	GGGAAGGGAAGATTGCCGGT	665	564	602	0	6	14
sg_hRUVBL2_457_s	TGATCGACCAGCAACAGGGA	4037	4029	3838	455	735	969
sg_hRUVBL2_733_a	GATGACGTCGATCTCGTGCA	3609	3378	3428	0	1	0
sg_hRUVBL2_308_s	ACGCCATTCACAGCCATCGC	2566	2733	2472	3	23	10
sg_hRUVBL2_611_s	ACGGGCAAGATCTCCAAGCT	2803	2505	2494	3041	5160	3467
sg_hRUVBL2_706_s	GGAGCTCCAGAAACGCAAGG	2447	2327	2286	2	11	62
sg_hRUVBL2_792_s	TGCCTCCCATAGGTGACACA	303	270	258	0	1	0
sg_hRUVBL2_370_a	AACGCCGATGGACCGCCGGA	2128	1923	1904	27	1	8
sg_hRUVBL2_650_s	GCCCGCGACTACGACGCTAT	3129	2814	2924	68	557	106
sg_hRUVBL2_260_s	GGGAAGACGGCCATCGCCAT	3026	2845	2778	0	100	45
sg_hRUVBL2_137_s	CAGGCTTCGCAAGGCATGGT	1649	1524	1488	19	0	2
sg_hRUVBL2_586_s	GGACGTGATCACCATCGACA	2287	2070	2088	85	6	56
sg_hRUVBL2_136_s	ACAGGCTTCGCAAGGCATGG	2028	1828	1845	20	5	0
sg_hRUVBL2_854_s	GTGGCTGAGTGGCGCGAGGA	3404	3337	3182	2777	2373	2138
sg_hRUVBL2_191_s	GTGCTGGAGATGATCCGGGA	3133	2883	2989	407	271	221
sg_hRUVBL2_703_s	TGGGGAGCTCCAGAAACGCA	1971	1958	1943	2	0	5
sg_hRUVBL2_374_a	TGCGAACGCCGATGGACCGC	3146	3093	2914	8	430	64
sg_hTRRAP_3148_s	CTTGATCCGCCACTATACGA	2920	2573	2520	29	22	11
sg_hTRRAP_1681_s	TGGTGTCAAGACAATCACGT	275	306	291	94	39	18
sg_hTRRAP_3982_s	CTTCACAATGGACCTTAACG	1431	1209	1313	244	163	234
sg_hTRRAP_647_s	CAGCATTCCATCATTCCGAG	3535	3322	3190	316	224	268
sg_hTRRAP_4681_a	CCACTGGGGATCGTTCAGTG	637	586	635	44	5	5
sg_hTRRAP_7432_s	CTGGATCAAGCAGTGCATTG	2004	1933	1869	20	13	10
sg_hTRRAP_2478_a	ACCAAGGGATCCATAAGCAT	955	836	847	141	150	156
sg_hTRRAP_6562_s	CATGACATGTGGAAACACCA	838	757	780	358	93	105
sg_hTRRAP_5874_s	CGCAGGTGTACTACCCGGTA	1250	1159	1113	281	128	240
sg_hTRRAP_5286_a	TCAAAGCTGTACAAGAAAGC	470	356	409	154	40	40
sg_hTRRAP_3328_s	AAAGGAGCTTTGCAAAATCG	1221	1188	1160	26	5	12
sg_hTRRAP_1846_s	TGGACAGACATACATCCGTG	1121	1163	1132	290	189	427
sg_hTRRAP_1682_s	GGTGTCAAGACAATCACGTG	1012	886	823	141	12	107
sg_hTRRAP_1373_a	GCTGGTACCGAGCAATTGTG	2478	2490	2292	122	147	109
sg_hTRRAP_2749_s	GCTGCACTACGTTGTGACCG	1635	1584	1472	664	224	326
sg_hTRRAP_817_s	GCAACATAAGCTTTACAACA	500	455	491	97	288	425
sg_hTRRAP_1680_s	GTGGTGTCAAGACAATCACG	298	261	217	0	0	0
sg_hTRRAP_3143_a	CTGCCACCATCGTATAGTGG	570	559	572	4	5	4
sg_hTRRAP_3151_s	GATCCGCCACTATACGATGG	1915	1821	1739	53	74	0
sg_hTRRAP_3667_s	CGCAACGCCTTTAAAAGACG	1742	1534	1422	5266	4217	3947
sg_hTRRAP_2065_s	TCTGTTTGCTACGATTCTGG	2989	2915	2642	30	24	163
sg_hTRRAP_4448_s	GTGGTGATCACCCACAAAGG	932	902	924	99	11	55
sg_hTRRAP_4345_s	TGTTGTGAATCGCCTGACTT	2654	2470	2447	19	121	235
sg_hTRRAP_1972_s	AACTACGGTCCCTTATATGG	427	461	436	8	1	1
sg_hTRRAP_3456_s	CATGTTGTTATGAACAGGCG	45	49	61	0	0	0
sg_hVPS72_101_s	TTCTACCAGACGACTTATGG	1128	1096	1040	673	357	639
sg_hVPS72_307_s	GCCTCGAAAGGTCAACACCC	918	880	856	862	454	455
sg_hVPS72_557_s	GAGCTTAATTTACGGTCACT	581	598	510	752	909	754
sg_hVPS72_626_a	GATAGGTGATTATGGGCCCG	2042	1996	2046	856	950	569
sg_hVPS72_486_a	GTTAGTGGCCGCTCACAGTG	2066	1869	1963	808	897	674
sg_hVPS72_387_a	TGACGCATAGACTTCCGACC	1152	1144	1059	144	232	236
sg_hVPS72_707_a	AGGGAGCAGGATCAAGTCTG	1540	1286	1282	329	521	181
sg_hVPS72_157_s	AGGGGACCAGTCAGACACAG	1303	1238	1277	925	546	523
sg_hVPS72_251_a	TATAGGCCTTGGTGACTACT	320	301	292	907	1015	379
sg_hVPS72_112_s	GACTTATGGGGGTTTCACAG	1081	1035	988	314	369	172
sg_hVPS72_577_s	AGAGACATATGAGCGGCTCG	856	788	685	359	195	182
sg_hVPS72_502_s	CTGTGAGCGGCCACTAACCC	480	455	513	153	164	143
sg_hVPS72_295_s	CAAGAGCTTAAGGCCTCGAA	1161	1084	993	266	76	192
sg_hVPS72_488_a	GGGTTAGTGGCCGCTCACAG	623	591	609	248	891	454
sg_hVPS72_474_s	GCCAGTCAAGACGGCGAAAG	2782	2555	2504	1398	1604	1474
sg_hVPS72_570_s	ACCCTAAAGAGACATATGAG	853	793	807	364	396	358
sg_hVPS72_270_a	AAGCTCTTGAGAGGTTCCTG	292	264	265	257	196	257
sg_hVPS72_662_s	TCAGTGACAGTGCCACTTGT	445	371	351	205	139	244
sg_hVPS72_436_s	TACACGACAAACGTTCCTTC	655	560	539	50	344	259
sg_hVPS72_256_s	GAAGCGCCGAGTAGTCACCA	2441	2265	2300	589	873	813
sg_hVPS72_139_s	CGGAGATGATGAGTATCAAG	865	840	913	218	218	111
sg_hVPS72_442_s	ACAAACGTTCCTTCGGGTAC	297	281	222	997	208	246
sg_hVPS72_664_s	AGTGACAGTGCCACTTGTTG	1025	907	903	390	450	609
sg_hVPS72_95_a	TGAAACCCCCATAAGTCGTC	560	465	512	584	496	422
sg_hVPS72_505_s	TGAGCGGCCACTAACCCAGG	2181	2127	2009	197	494	360
sg_hYEATS4_383_s	TCAGACACCAATGCAATGCT	765	741	728	176	107	175
sg_hYEATS4_343_a	CAGCTTTAGCAAATGATACA	431	400	397	68	18	30
sg_hYEATS4_170_s	AAACCATATAGAAATGAGGT	94	88	115	11	4	2
sg_hYEATS4_443_a	ATTGTTGCATCATTGCTGTT	737	689	748	166	174	382
sg_hYEATS4_90_s	TAGTTTACGGTAATGTTGCT	330	307	320	14	73	27
sg_hYEATS4_233_s	AGCTATGGCAATCCTTTAAG	445	449	373	21	16	59
sg_hYEATS4_275_s	GAAATTACTGAAACAGGATG	379	306	311	21	13	97
sg_hYEATS4_135_s	AAGATGGGCACACTCATCAG	630	504	492	236	122	197
sg_hYEATS4_46_s	TGACTCCGGCGGGAGAGTAA	1380	1463	1323	337	132	299
sg_hYEATS4_384_s	CAGACACCAATGCAATGCTG	1000	938	877	1248	504	443
sg_hYEATS4_75_a	GCAACATTACCGTAAACTAT	256	240	229	19	19	33
sg_hYEATS4_397_s	AATGCTGGGGAAAAAGACAG	903	951	877	160	924	931
sg_hYEATS4_166_s	TGTGAAACCATATAGAAATG	228	226	180	70	222	133
sg_hYEATS4_344_a	ACAGCTTTAGCAAATGATAC	289	296	308	60	25	25
sg_hYEATS4_40_a	ACTGACCTTTACTCTCCCGC	1371	1292	1214	501	387	348
sg_hYEATS4_323_a	TACTCACAGGTCTTTCATTA	454	394	389	43	18	14
sg_hYEATS4_162_a	GTGCCTACCTCATTTCTATA	575	512	497	403	112	119
sg_hYEATS4_35_s	GAATTTGGGCCTGACTCCGG	1487	1394	1436	839	254	315
sg_hYEATS4_77_s	ATCGTTAAACCAATAGTTTA	92	95	81	12	0	10
sg_hYEATS4_36_s	AATTTGGGCCTGACTCCGGC	686	601	698	302	235	304
sg_hYEATS4_274_s	TGAAATTACTGAAACAGGAT	365	319	312	620	661	410
sg_hYEATS4_120_s	GAAAGAAAAGAGAAGAAGAT	147	155	162	57	18	1
sg_hYEATS4_382_s	ATCAGACACCAATGCAATGC	843	851	833	320	330	242
sg_hYEATS4_258_a	CCTGTTTCAGTAATTTCATA	397	389	409	826	128	27
sg_hYEATS4_255_a	GTTTCAGTAATTTCATATGG	848	731	726	22	34	30
CN_sg_Neg_1	GTAGCGAACGTGTCCGGCGT	1849	1684	1769	3744	3803	3878
CN_sg_Neg_2	GACCGGAACGATCTCGCGTA	2947	2784	2648	7718	7752	6377
CN_sg_Neg_3	GGCAGTCGTTCGGTTGATAT	2167	2023	2065	6663	3955	4558
CN_sg_Neg_4	GCTTGAGCACATACGCGAAT	2063	1920	1844	3846	6237	4519
CN_sg_Neg_5	GTGGTAGAATAACGTATTAC	113	136	112	121	183	205
CN_sg_Neg_6	GTCATACATGGATAAGGCTA	574	511	541	2019	1236	1985
CN_sg_Neg_7	GATACACGAAGCATCACTAG	1180	1104	1193	3074	2712	3842
CN_sg_Neg_8	GAACGTTGGCACTACTTCAC	459	524	454	903	2225	1206
CN_sg_Neg_9	GATCCATGTAATGCGTTCGA	1457	1413	1338	4425	4628	4075
CN_sg_Neg_10	GTCGTGAAGTGCATTCGATC	1305	1165	1145	1703	3358	2597
CN_sg_LacZ_1465	CATCGGGCAAATAATATCGG	2930	2738	2723	8129	6231	9491
CN_sg_LacZ_1583	TCGCGTGGGCGTATTCGCAA	2956	2914	2761	8059	5999	5089
CN_sg_LacZ_1659	ACGAAGCCGCCCTGTAAACG	3347	3011	3067	6786	5550	8156
CN_sg_LacZ_1725	ATGATGAAAACGGCAACCCG	1887	1648	1717	2568	2731	4032
CN_sg_LacZ_1739	AACCCGTGGTCGGCTTACGG	1101	1134	1090	3896	2977	3580
CN_sg_LacZ_2496	TGATTACGACCGCTCACGCG	1547	1330	1418	1948	4910	2441
CN_sg_LacZ_336	GTGAGCGAGTAACAACCCGT	1190	1060	1023	2197	2988	2891
CN_sg_LacZ_838	CAGACGTAGTGTGACGCGAT	1984	1950	1928	4733	2630	5736
CN_sg_LacZ_904	AATCCCGAATCTCTATCGTG	957	773	766	1917	2191	2130
CN_sg_LacZ_907	CCCGAATCTCTATCGTGCGG	819	618	661	1819	1130	1669
CN_sg_Luc_1058	AGCTATTCTGATTACACCCG	1722	1643	1540	3389	5772	2609
CN_sg_Luc_1158	ACGCTGGGCGTTAATCAAAG	1845	1617	1695	6692	6105	2935
CN_sg_Luc_1189	ACATAACCGGACATAATCAT	742	692	755	2169	1874	1467
CN_sg_Luc_1451	GTGCTCCAAAACAACAACGG	2054	1900	1772	5627	3899	4464
CN_sg_Luc_1536	ACAACCGCGAAAAAGTTGCG	1293	1221	1085	3440	3117	2436
CN_sg_Luc_1539	ACCGCGAAAAAGTTGCGCGG	469	500	429	987	1400	1340
CN_sg_Luc_371	GGGCATTTCGCAGCCTACCG	2600	2487	2336	6481	5904	7035
CN_sg_Luc_474	GATTCTAAAACGGATTACCA	790	731	760	1128	1253	1916
CN_sg_Luc_560	TGTGCCAGAGTCCTTCGATA	2042	2083	1901	9152	6216	5828
CN_sg_Luc_650	GGCATGCGAGAATCTCACGC	1123	1057	1041	3513	2883	3541
CN_sg_Ren_158	TATTTTTTTACATGGTAACG	670	568	670	1096	1739	1235
CN_sg_Ren_170	ATGTCGCCATAAATAAGAAG	910	863	849	2142	1340	2056
CN_sg_Ren_211	GGTATAATACACCGCGCTAC	430	415	445	1216	1431	1831
CN_sg_Ren_307	ATTACAAATATCTTACTGCA	92	88	89	140	350	421
CN_sg_Ren_55	GGATGATAACTGGTCCGCAG	2265	2142	2069	5164	4798	4554
CN_sg_Ren_58	TTACATCTGGCCCACCACTG	2323	2201	2190	7512	4586	4311
CN_sg_Ren_649	TCACGAGGCCATGATAATGT	1593	1400	1490	3100	4780	3146
CN_sg_Ren_664	TTTACTAACGGGATTTCACG	1079	924	921	1087	3159	2130
CN_sg_Ren_681	GAAATCCCGTTAGTAAAAGG	697	616	541	1924	1083	2820
CN_sg_Ren_794	GGCACCTTCAACAATAGCAT	1481	1260	1285	2669	4062	3839
hK_sg_PCNA_1	GGACTCGTCCCACGTCTCTT	1330	1342	1268	0	21	0
hK_sg_PCNA_2	CTACCGCTGCGACCGCAACC	1777	1584	1640	0	2	0
hK_sg_POLR2D_1	TGAGAGTGCAGAGGACGAAC	739	739	702	574	450	351
hK_sg_POLR2D_2	TGGGCAAAGGTTGGCCAAAC	600	658	579	2	1	5
hK_sg_POLR2A_1	AAGCGAATGTCTGTGACGGA	1467	1457	1389	4	2	13
hK_sg_POLR2A_2	CAGGGGGTGATTGAGCGGAC	1901	1741	1720	1095	1823	1035
hK_sg_PRL9_1	GGACGCACAGTTATCGTGAA	2073	1982	1897	164	158	190
hK_sg_PRL9_2	AATGTAGAACTCAGCCTTCT	504	429	426	139	115	86
hK_sg_RPL23A_1	TGCGGATCTTCTTCTTTTTG	2485	2310	2344	2878	4612	3026
hK_sg_RPL23A_2	GTCGCAGTGTCTTCGGCCGC	1780	1734	1623	8	4	3
hK_sg_CDK9_1	CTGGCCGGTCTTGCGGTGCC	1352	1290	1236	21	38	58
hK_sg_CDK9_2	GATCTCCCGCAAGGCTGTAA	3236	2787	3039	161	202	254
hK_sg_CDK1_1	GGGTTCCTAGTACTGCAATT	1088	985	993	80	43	12
hK_sg_CDK1_2	AATCCATGTACTGACCAGGA	527	569	618	0	8	5
hK_sg_RPA3_1	CCGGCGTTGATGCGCGACCT	1662	1555	1436	18	110	91
hK_sg_RPA3_2	GCCGGCGTTGATGCGCGACC	1061	942	969	68	75	51
hK_sg_hBRD4_309	TAAGATCATTAAAACGCCTA	393	362	377	11	0	0
hK_sg_hBRD4_336	GGGAACAATAAAGAAGCGCT	808	795	761	14	132	26
hK_sg_hMYC_1138	ACAACGTCTTGGAGCGCCAG	2226	2090	2207	16	9	5
hK_sg_hMYC_122	GCCGTATTTCTACTGCGACG	1437	1398	1367	221	294	169
hK_sg_hRPS20_172	AAGCCGCAACGTAAAATCCT	2844	2539	2481	32	15	126
hK_sg_hRPS20_90	ACCAGTTCGAATGCCTACCA	2135	2062	1925	0	0	61

## Sheet: SourceData 4
	% of peptide pool		SEM
	sgCtrl	sgRUVBL1	sgCtrl	sgRUVBL1
H4K8ac	8.68272	5.22994	0.0688923	0.131468
H4K12ac	4.30632	2.61361	0.0710254	0.0659386
H4K16ac	38.8556	30.4091	0.341133	0.383462
H3K9ac	0.480845	0.387135	0.016499	0.0150352
H3K27ac	5.33966	4.47665	0.0328324	0.0160711
H3K36ac	0.91618	0.782397	0.068838	0.0266808
H4K5ac	5.88081	5.31966	0.0845689	0.0447241
H3K14ac	47.8642	44.3037	0.501202	0.17165
H3K18ac	8.12405	7.87966	0.0877799	0.149554
H3K23ac	30.3884	29.9493	0.954873	0.246245

## Sheet: SourceData 5
sgRNA_ID	sequence	d00	d16_Rep_1	d16_Rep_2	d16_Rep_3
sg_hRUVBL1_7_s	CGTCTGCAAAATGAAGATTG	1934	88	402	401
sg_hRUVBL1_10_s	CTGCAAAATGAAGATTGAGG	1829	695	522	450
sg_hRUVBL1_52_a	CCCTTTCACGTGGCTGTGGG	819	7	1	71
sg_hRUVBL1_55_a	CAGCCCTTTCACGTGGCTGT	228	53	49	15
sg_hRUVBL1_56_a	CCAGCCCTTTCACGTGGCTG	538	974	1022	1367
sg_hRUVBL1_62_a	CCAGCCCCAGCCCTTTCACG	4496	290	117	178
sg_hRUVBL1_62_s	GCCTCCCACAGCCACGTGAA	3167	137	43	31
sg_hRUVBL1_63_s	CCTCCCACAGCCACGTGAAA	1301	31	68	4
sg_hRUVBL1_67_s	CCACAGCCACGTGAAAGGGC	373	0	21	0
sg_hRUVBL1_68_s	CACAGCCACGTGAAAGGGCT	317	640	407	751
sg_hRUVBL1_69_s	ACAGCCACGTGAAAGGGCTG	99	0	0	0
sg_hRUVBL1_73_s	CCACGTGAAAGGGCTGGGGC	569	5	27	11
sg_hRUVBL1_83_s	GGGCTGGGGCTGGACGAGAG	2854	263	145	135
sg_hRUVBL1_88_s	GGGGCTGGACGAGAGCGGCT	2648	435	754	655
sg_hRUVBL1_97_s	CGAGAGCGGCTTGGCCAAGC	2561	1824	675	1564
sg_hRUVBL1_100_s	GAGCGGCTTGGCCAAGCAGG	1678	210	222	285
sg_hRUVBL1_100_a	AAGCCCTGAGGCCGCCTGCT	1435	292	383	152
sg_hRUVBL1_107_s	TTGGCCAAGCAGGCGGCCTC	1067	48	42	30
sg_hRUVBL1_108_s	TGGCCAAGCAGGCGGCCTCA	1691	286	125	81
sg_hRUVBL1_112_a	CTCCTGGCCCACAAGCCCTG	691	4	31	2
sg_hRUVBL1_115_s	GCAGGCGGCCTCAGGGCTTG	1391	36	65	7
sg_hRUVBL1_116_s	CAGGCGGCCTCAGGGCTTGT	1098	46	0	33
sg_hRUVBL1_121_s	GGCCTCAGGGCTTGTGGGCC	570	485	1141	529
sg_hRUVBL1_128_a	ACACCTCTCGCGCGTTCTCC	1840	2	20	49
sg_hRUVBL1_136_s	GGGCCAGGAGAACGCGCGAG	4389	44	3	0
sg_hRUVBL1_141_s	AGGAGAACGCGCGAGAGGTG	2276	2	60	4
sg_hRUVBL1_143_s	CATTGTGGTGTGTAGGCATG	787	1	0	1
sg_hRUVBL1_178_s	ATTAATCAAAAGCAAGAAAA	75	0	0	0
sg_hRUVBL1_182_s	ATCAAAAGCAAGAAAATGGC	95	0	5	19
sg_hRUVBL1_199_s	GGCTGGAAGAGCTGTCTTGT	1364	82	159	384
sg_hRUVBL1_203_s	GGAAGAGCTGTCTTGTTGGC	718	212	51	211
sg_hRUVBL1_212_s	GTCTTGTTGGCAGGACCTCC	471	0	0	0
sg_hRUVBL1_216_a	AGTACCTTGCCAGTTCCAGG	625	0	0	1
sg_hRUVBL1_218_s	TTGGCAGGACCTCCTGGAAC	961	13	0	11
sg_hRUVBL1_219_a	ATGAGTACCTTGCCAGTTCC	373	0	0	0
sg_hRUVBL1_223_s	AGGACCTCCTGGAACTGGCA	1360	0	0	0
sg_hRUVBL1_232_s	CTTTCTTTTGTAGACAGCTC	93	0	3	4
sg_hRUVBL1_238_s	TTTGTAGACAGCTCTGGCTC	384	0	0	0
sg_hRUVBL1_250_s	TCTGGCTCTGGCTATTGCTC	1651	189	29	0
sg_hRUVBL1_256_s	TCTGGCTATTGCTCAGGAGC	728	5	0	55
sg_hRUVBL1_257_s	CTGGCTATTGCTCAGGAGCT	614	0	0	0
sg_hRUVBL1_265_s	TGCTCAGGAGCTGGGTAGTA	1745	30	26	163
sg_hRUVBL1_278_a	TCCCCACCATTGGGCAGAAG	1346	0	10	4
sg_hRUVBL1_279_a	CTCCCCACCATTGGGCAGAA	907	31	10	6
sg_hRUVBL1_280_a	ACTCCCCACCATTGGGCAGA	595	31	1	2
sg_hRUVBL1_283_s	TAAGGTCCCCTTCTGCCCAA	1067	12	0	0
sg_hRUVBL1_286_s	GGTCCCCTTCTGCCCAATGG	1503	6	1	1
sg_hRUVBL1_287_a	AAACTTCACTCCCCACCATT	398	0	0	0
sg_hRUVBL1_287_s	GTCCCCTTCTGCCCAATGGT	641	0	0	0
sg_hRUVBL1_288_a	TAAACTTCACTCCCCACCAT	475	0	0	0
sg_hRUVBL1_288_s	TCCCCTTCTGCCCAATGGTG	474	0	0	0
sg_hRUVBL1_325_s	AACTGAGATCAAGAAGACAG	316	0	0	0
sg_hRUVBL1_334_s	CAAGAAGACAGAGGTGCTGA	900	0	0	0
sg_hRUVBL1_348_s	TGCTGATGGAGAACTTCCGC	1265	0	0	9
sg_hRUVBL1_349_s	GCTGATGGAGAACTTCCGCA	1136	0	0	0
sg_hRUVBL1_353_a	ACTACTTACCAATGGCCCTG	749	0	0	0
sg_hRUVBL1_356_s	GAGAACTTCCGCAGGGCCAT	1003	6	17	3
sg_hRUVBL1_361_a	AATGTGACACTACTTACCAA	128	0	0	6
sg_hRUVBL1_363_a	GTCTCCTTTATTCGCAGCCC	351	1	0	26
sg_hRUVBL1_370_s	TCTTCCAGGGCTGCGAATAA	1543	0	0	0
sg_hRUVBL1_379_s	GCTGCGAATAAAGGAGACCA	868	0	4	9
sg_hRUVBL1_385_a	TTCACCTTCATAAACTTCCT	156	25	0	2
sg_hRUVBL1_392_s	GAGACCAAGGAAGTTTATGA	212	0	0	0
sg_hRUVBL1_423_a	ATGGGATTCTCTGTCTCACA	117	0	0	7
sg_hRUVBL1_436_s	GTGTGAGACAGAGAATCCCA	453	0	3	0
sg_hRUVBL1_437_s	TGTGAGACAGAGAATCCCAT	178	0	58	0
sg_hRUVBL1_440_s	GAGACAGAGAATCCCATGGG	603	3	9	1
sg_hRUVBL1_441_a	GTTTTGCCATATCCTCCCAT	465	0	349	10
sg_hRUVBL1_442_a	GGTTTTGCCATATCCTCCCA	710	5	25	24
sg_hRUVBL1_446_s	GAGAATCCCATGGGAGGATA	259	4	23	0
sg_hRUVBL1_463_a	TCCTATGATCACATGGCTAA	242	2	55	19
sg_hRUVBL1_470_a	TTTTGAGTCCTATGATCACA	269	0	0	0
sg_hRUVBL1_473_s	ACCATTAGCCATGTGATCAT	462	0	0	0
sg_hRUVBL1_491_s	ATAGGACTCAAAACAGCCAA	216	0	0	1
sg_hRUVBL1_496_a	TTTCAACTGTTTGGTTCCTT	193	184	253	387
sg_hRUVBL1_505_a	TGTACTCACTTTCAACTGTT	334	401	313	115
sg_hRUVBL1_524_a	GCAAACTTTCAAAAATGCTG	577	1075	2056	1178
sg_hRUVBL1_525_a	TGCAAACTTTCAAAAATGCT	273	460	733	464
sg_hRUVBL1_526_a	CTGCAAACTTTCAAAAATGC	970	1934	5364	2178
sg_hRUVBL1_557_s	CAGAAAGAGCGAGTAGAAGC	624	0	14	0
sg_hRUVBL1_587_s	ATTTACATTGAAGCCAACAG	230	4	3	12
sg_hRUVBL1_588_s	TTTACATTGAAGCCAACAGT	256	49	14	21
sg_hRUVBL1_589_s	TTACATTGAAGCCAACAGTG	419	34	8	2
sg_hRUVBL1_589_a	TACCTTCACGGCCCCACTGT	1858	87	47	98
sg_hRUVBL1_598_s	AGCCAACAGTGGGGCCGTGA	2107	2	9	56
sg_hRUVBL1_601_a	CAAGGAAGGCATTACCTTCA	105	0	0	0
sg_hRUVBL1_604_s	TTCTCTCTTTTTGCAGAGGC	390	808	235	666
sg_hRUVBL1_605_s	TCTCTCTTTTTGCAGAGGCA	180	299	276	445
sg_hRUVBL1_609_s	TCTTTTTGCAGAGGCAGGGC	1069	574	365	252
sg_hRUVBL1_628_a	AAGGTCGAATTCTGTGGCAT	852	122	166	91
sg_hRUVBL1_634_a	AGCTTCAAGGTCGAATTCTG	593	104	10	56
sg_hRUVBL1_647_a	GGACATACTCTTCAGCTTCA	527	1302	231	153
sg_hRUVBL1_668_a	GCACATCCCCTTTTGGCAAG	2277	3333	3311	3508
sg_hRUVBL1_669_a	TGCACATCCCCTTTTGGCAA	714	1433	1339	1031
sg_hRUVBL1_670_a	GTGCACATCCCCTTTTGGCA	1165	2395	2362	2678
sg_hRUVBL1_671_s	GAGTATGTCCCCTTGCCAAA	1035	1122	947	862
sg_hRUVBL1_672_s	AGTATGTCCCCTTGCCAAAA	800	134	156	160
sg_hRUVBL1_673_s	GTATGTCCCCTTGCCAAAAG	997	15	32	42
sg_hRUVBL1_675_a	TTTTTGTGCACATCCCCTTT	1115	959	1054	1545
sg_hRUVBL1_710_a	AGTCATGCAAGGTCACATCT	219	0	1	0
sg_hRUVBL1_721_a	AGCCACATCCAAGTCATGCA	1084	0	7	0
sg_hRUVBL1_724_s	AGATGTGACCTTGCATGACT	348	0	0	0
sg_hRUVBL1_730_s	GACCTTGCATGACTTGGATG	2211	13	16	7
sg_hRUVBL1_741_s	ACTTGGATGTGGCTAATGCG	1465	88	121	40
sg_hRUVBL1_748_s	TGTGGCTAATGCGCGGCCCC	1780	287	194	305
sg_hRUVBL1_753_a	AGGCATCGAGGCAGTACCTG	879	84	38	80
sg_hRUVBL1_773_a	TTAGCTGGCCCATCATGGAC	1383	403	484	481
sg_hRUVBL1_775_s	ACAAGATATCCTGTCCATGA	209	32	92	58
sg_hRUVBL1_776_s	CAAGATATCCTGTCCATGAT	452	133	132	145
sg_hRUVBL1_778_a	CTTCATTAGCTGGCCCATCA	1789	1472	1280	1524
sg_hRUVBL1_788_a	TCTTCTTTGGCTTCATTAGC	215	101	105	169
sg_hRUVBL1_801_a	CCTGTGATTTCTGTCTTCTT	619	70	39	14
sg_hRUVBL1_812_s	CCAAAGAAGACAGAAATCAC	353	0	0	0
sg_hRUVBL1_816_s	AGAAGACAGAAATCACAGGT	529	36	108	1
sg_hRUVBL1_818_a	TCTCCCCTCGAAGTTTGTCT	69	0	2	0
sg_hRUVBL1_824_s	CATCTCCTAGACAAACTTCG	533	44	41	105
sg_hRUVBL1_825_s	ATCTCCTAGACAAACTTCGA	298	0	7	0
sg_hRUVBL1_826_s	TCTCCTAGACAAACTTCGAG	223	21	43	64
sg_hRUVBL1_838_s	ACTTCGAGGGGAGATTAATA	241	19	21	1
sg_hRUVBL1_841_s	TCGAGGGGAGATTAATAAGG	1192	1	0	0
sg_hRUVBL1_862_s	GGTGAACAAGTACATCGACC	320	1	0	23
sg_hRUVBL1_863_s	GTGAACAAGTACATCGACCA	405	0	33	33
sg_hRUVBL1_869_a	GGACCAGCTCAGCAATGCCC	210	4	3	5
sg_hRUVBL1_877_s	CGACCAGGGCATTGCTGAGC	1468	199	311	172
sg_hRUVBL1_883_s	GGGCATTGCTGAGCTGGTCC	611	0	5	32
sg_hRUVBL1_884_s	GGCATTGCTGAGCTGGTCCC	546	2	1	1
sg_hRUVBL1_890_a	CATCAACAAACAGCACACCC	220	0	0	0
sg_hRUVBL1_891_a	TCATCAACAAACAGCACACC	328	7	0	0
sg_hRUVBL1_904_s	GGGTGTGCTGTTTGTTGATG	718	966	857	779
sg_hRUVBL1_916_s	TGTTGATGAGGTCCACATGC	563	43	24	5
sg_hRUVBL1_917_a	AGCACTCAATGTCCAGCATG	1189	0	14	148
sg_hRUVBL1_943_a	CTCCAGGGCGCGGTGCAGGT	2162	17	10	1
sg_hRUVBL1_947_a	AAGACTCCAGGGCGCGGTGC	1477	42	32	38
sg_hRUVBL1_952_s	CACCTACCTGCACCGCGCCC	1700	88	0	0
sg_hRUVBL1_953_a	CGATAGAAGACTCCAGGGCG	2279	290	281	464
sg_hRUVBL1_958_a	GGGAGCGATAGAAGACTCCA	440	0	0	0
sg_hRUVBL1_959_a	TGGGAGCGATAGAAGACTCC	505	0	0	5
sg_hRUVBL1_978_a	TTGGATGCAAAGATGACGAT	811	0	2	4
sg_hRUVBL1_979_a	GTTGGATGCAAAGATGACGA	721	3	0	0
sg_hRUVBL1_995_s	GTCATCTTTGCATCCAACCG	740	0	3	0
sg_hRUVBL1_997_a	GATGACACAGTTGCCTCGGT	388	3	4	56
sg_hRUVBL1_1001_a	ACCTGATGACACAGTTGCCT	342	41	21	22
sg_hRUVBL1_1011_s	ACCGAGGCAACTGTGTCATC	306	0	0	3
sg_hRUVBL1_1015_s	AGGCAACTGTGTCATCAGGT	470	14	1	5
sg_hRUVBL1_1021_s	TGCCCCTTACAGAGGCACTG	118	44	15	31
sg_hRUVBL1_1040_s	GAGGACATCACATCCCCTCA	534	1	0	11
sg_hRUVBL1_1042_a	GTCAAGAGGGATGCCGTGAG	1283	3	0	0
sg_hRUVBL1_1043_a	GGTCAAGAGGGATGCCGTGA	1042	0	20	0
sg_hRUVBL1_1044_a	AGGTCAAGAGGGATGCCGTG	961	1	1	0
sg_hRUVBL1_1055_a	CTCGGTCCAGAAGGTCAAGA	1498	153	36	131
sg_hRUVBL1_1056_a	ACTCGGTCCAGAAGGTCAAG	1081	25	72	79
sg_hRUVBL1_1060_s	CGGCATCCCTCTTGACCTTC	1516	2090	2821	3736
sg_hRUVBL1_1064_a	TTATCATCACTCGGTCCAGA	522	73	21	46
sg_hRUVBL1_1073_a	TGGTCCGGATTATCATCACT	525	10	0	2
sg_hRUVBL1_1080_s	TGGACCGAGTGATGATAATC	583	1	0	49
sg_hRUVBL1_1088_a	GTGGAGTATACAGCATGGTC	159	0	6	0
sg_hRUVBL1_1093_a	TTCCTGTGGAGTATACAGCA	296	0	0	0
sg_hRUVBL1_1102_s	GACCATGCTGTATACTCCAC	311	38	8	5
sg_hRUVBL1_1107_a	CTCACCTGTTTCATTTCCTG	1151	350	168	130
sg_hRUVBL1_1114_s	TACTCCACAGGAAATGAAAC	230	5	18	15
sg_hRUVBL1_1136_a	TGATTCCTTCCGTCTGGGCA	2103	3930	4318	3865
sg_hRUVBL1_1138_s	CATTAAAATCCGTGCCCAGA	1199	30	7	23
sg_hRUVBL1_1141_a	GATGTTGATTCCTTCCGTCT	529	0	6	0
sg_hRUVBL1_1142_s	AAAATCCGTGCCCAGACGGA	993	26	30	4
sg_hRUVBL1_1142_a	TGATGTTGATTCCTTCCGTC	478	0	19	4
sg_hRUVBL1_1159_s	GGAAGGAATCAACATCAGTG	522	5	0	0
sg_hRUVBL1_1162_s	AGGAATCAACATCAGTGAGG	853	18	43	40
sg_hRUVBL1_1177_s	TGAGGAGGCACTGAACCACC	522	0	0	3
sg_hRUVBL1_1178_s	GAGGAGGCACTGAACCACCT	911	28	16	7
sg_hRUVBL1_1179_s	AGGAGGCACTGAACCACCTG	339	11	0	0
sg_hRUVBL1_1180_s	GGAGGCACTGAACCACCTGG	1050	0	0	0
sg_hRUVBL1_1181_a	TGGTGCCAATCTCCCCCAGG	2738	29	74	66
sg_hRUVBL1_1184_a	TCTTGGTGCCAATCTCCCCC	1488	140	157	94
sg_hRUVBL1_1187_s	CTGAACCACCTGGGGGAGAT	1892	264	1722	965
sg_hRUVBL1_1201_a	AGCTCACCTCAGTGTGGTCT	511	314	113	138
sg_hRUVBL1_1206_s	TTGGCACCAAGACCACACTG	2221	28	27	14
sg_hRUVBL1_1207_a	GGTACCAGCTCACCTCAGTG	1735	6	4	0
sg_hRUVBL1_1231_s	CTCAGTGCAGCTGCTGACCC	1869	0	7	20
sg_hRUVBL1_1237_a	TTTAGCAAGCAAGTTGGCCG	2165	348	116	254
sg_hRUVBL1_1238_a	TTTTAGCAAGCAAGTTGGCC	1015	1345	1864	1436
sg_hRUVBL1_1239_a	ATTTTAGCAAGCAAGTTGGC	357	26	88	53
sg_hRUVBL1_1243_a	GTTGATTTTAGCAAGCAAGT	167	4	22	22
sg_hRUVBL1_1256_s	AACTTGCTTGCTAAAATCAA	32	758	219	1
sg_hRUVBL1_1257_s	ACTTGCTTGCTAAAATCAAC	78	0	14	1
sg_hRUVBL1_1261_s	GCTTGCTAAAATCAACGGGA	985	20	61	3
sg_hRUVBL1_1324_a	CAGGATTTTGGCGGAGGACT	1401	20	53	35
sg_hRUVBL1_1330_a	GTCAGCCAGGATTTTGGCGG	1745	129	144	169
sg_hRUVBL1_1333_a	CTGGTCAGCCAGGATTTTGG	2289	15	22	34
sg_hRUVBL1_1336_s	CAAGTCCTCCGCCAAAATCC	1815	136	15	76
sg_hRUVBL1_1336_a	CTGCTGGTCAGCCAGGATTT	0	0	0	0
sg_hRUVBL1_1343_a	ACTTATCCTGCTGGTCAGCC	481	647	756	1122
sg_hRUVBL1_1348_s	CAAAATCCTGGCTGACCAGC	814	959	943	552
sg_hRUVBL1_1352_a	ACTTCATGTACTTATCCTGC	130	33	144	7
sg_hRUVBL1_1370_s	GATAAGTACATGAAGTGAGA	77	46	20	23
CN_sg_Neg_1	GTAGCGAACGTGTCCGGCGT	1630	3855	2721	2546
CN_sg_Neg_2	GACCGGAACGATCTCGCGTA	2611	6242	7222	8105
CN_sg_Neg_3	GGCAGTCGTTCGGTTGATAT	1483	4769	4467	3380
CN_sg_Neg_4	GCTTGAGCACATACGCGAAT	1559	6149	4496	5083
CN_sg_Neg_5	GTGGTAGAATAACGTATTAC	4	23	52	51
CN_sg_Neg_6	GTCATACATGGATAAGGCTA	270	928	634	487
CN_sg_Neg_7	GATACACGAAGCATCACTAG	679	1410	4069	2956
CN_sg_Neg_8	GAACGTTGGCACTACTTCAC	330	672	1373	871
CN_sg_Neg_9	GATCCATGTAATGCGTTCGA	732	2135	1768	2365
CN_sg_Neg_10	GTCGTGAAGTGCATTCGATC	749	1508	2739	2213
CN_sg_LacZ_1465	CATCGGGCAAATAATATCGG	1342	3515	4770	3488
CN_sg_LacZ_1583	TCGCGTGGGCGTATTCGCAA	3210	6755	7559	12494
CN_sg_LacZ_1659	ACGAAGCCGCCCTGTAAACG	3142	7422	8813	7937
CN_sg_LacZ_1725	ATGATGAAAACGGCAACCCG	944	1441	1895	1583
CN_sg_LacZ_1739	AACCCGTGGTCGGCTTACGG	877	2812	2474	2575
CN_sg_LacZ_2496	TGATTACGACCGCTCACGCG	707	1626	2694	1156
CN_sg_LacZ_336	GTGAGCGAGTAACAACCCGT	1044	4044	3346	3020
CN_sg_LacZ_838	CAGACGTAGTGTGACGCGAT	1496	4617	3086	4776
CN_sg_LacZ_904	AATCCCGAATCTCTATCGTG	690	1968	2205	1927
CN_sg_LacZ_907	CCCGAATCTCTATCGTGCGG	348	639	697	1159
CN_sg_Luc_1058	AGCTATTCTGATTACACCCG	916	2171	1942	3375
CN_sg_Luc_1158	ACGCTGGGCGTTAATCAAAG	1877	3101	5985	6262
CN_sg_Luc_1189	ACATAACCGGACATAATCAT	459	1387	1055	1066
CN_sg_Luc_1451	GTGCTCCAAAACAACAACGG	1922	5243	6496	10070
CN_sg_Luc_1536	ACAACCGCGAAAAAGTTGCG	733	1587	3311	2471
CN_sg_Luc_1539	ACCGCGAAAAAGTTGCGCGG	972	2571	4587	2574
CN_sg_Luc_371	GGGCATTTCGCAGCCTACCG	2313	6888	7339	6007
CN_sg_Luc_474	GATTCTAAAACGGATTACCA	210	222	733	1354
CN_sg_Luc_560	TGTGCCAGAGTCCTTCGATA	1406	4704	5720	5811
CN_sg_Luc_650	GGCATGCGAGAATCTCACGC	1210	5089	4076	5511
CN_sg_Ren_158	TATTTTTTTACATGGTAACG	202	446	809	258
CN_sg_Ren_170	ATGTCGCCATAAATAAGAAG	626	996	1084	1545
CN_sg_Ren_211	GGTATAATACACCGCGCTAC	525	692	1188	563
CN_sg_Ren_307	ATTACAAATATCTTACTGCA	18	9	26	31
CN_sg_Ren_55	GGATGATAACTGGTCCGCAG	1956	4970	7324	5677
CN_sg_Ren_58	TTACATCTGGCCCACCACTG	1408	2699	4221	2741
CN_sg_Ren_649	TCACGAGGCCATGATAATGT	1251	3978	4616	3428
CN_sg_Ren_664	TTTACTAACGGGATTTCACG	535	1281	862	1156
CN_sg_Ren_681	GAAATCCCGTTAGTAAAAGG	402	424	499	810
CN_sg_Ren_794	GGCACCTTCAACAATAGCAT	655	1272	2772	1709
hK_sg_PCNA_1	GGACTCGTCCCACGTCTCTT	607	3	0	0
hK_sg_PCNA_2	CTACCGCTGCGACCGCAACC	1871	26	1	10
hK_sg_POLR2D_1	TGAGAGTGCAGAGGACGAAC	591	200	309	331
hK_sg_POLR2D_2	TGGGCAAAGGTTGGCCAAAC	912	0	0	0
hK_sg_POLR2A_1	AAGCGAATGTCTGTGACGGA	857	0	0	5
hK_sg_POLR2A_2	CAGGGGGTGATTGAGCGGAC	2270	1017	1312	1179
hK_sg_PRL9_1	GGACGCACAGTTATCGTGAA	1456	169	137	178
hK_sg_PRL9_2	AATGTAGAACTCAGCCTTCT	224	60	8	22
hK_sg_RPL23A_1	TGCGGATCTTCTTCTTTTTG	998	915	1778	1822
hK_sg_RPL23A_2	GTCGCAGTGTCTTCGGCCGC	1500	9	18	7
hK_sg_CDK9_1	CTGGCCGGTCTTGCGGTGCC	1442	21	15	22
hK_sg_CDK9_2	GATCTCCCGCAAGGCTGTAA	1468	70	153	41
hK_sg_CDK1_1	GGGTTCCTAGTACTGCAATT	482	77	18	14
hK_sg_CDK1_2	AATCCATGTACTGACCAGGA	476	5	14	29
hK_sg_RPA3_1	CCGGCGTTGATGCGCGACCT	1377	4	0	5
hK_sg_RPA3_2	GCCGGCGTTGATGCGCGACC	643	3	11	32
hK_sg_hBRD4_309	TAAGATCATTAAAACGCCTA	71	0	0	0
hK_sg_hBRD4_336	GGGAACAATAAAGAAGCGCT	433	36	4	7
hK_sg_hMYC_1138	ACAACGTCTTGGAGCGCCAG	1915	5	8	3
hK_sg_hMYC_122	GCCGTATTTCTACTGCGACG	1492	171	148	569
hK_sg_hRPS20_172	AAGCCGCAACGTAAAATCCT	1225	8	3	0
hK_sg_hRPS20_90	ACCAGTTCGAATGCCTACCA	978	0	0	1
